# Supplementary material for: LINC00673 is activated by YY1 and promotes the proliferation of breast cancer cells via the miR-515-5p/MARK4/Hippo signaling pathway
Source: J Exp Clin Cancer Res. 2019 Oct 17;38:418. doi: 10.1186/s13046-019-1421-7 (PMC6796384; doi:10.1186/s13046-019-1421-7)
Supplement: Supplementary file 3 — Additional file 3: Table S1. Sequences of the primer pairs for q-PCR and sequences of RNAi for transfection. [file 13046_2019_1421_MOESM3_ESM.xlsx]

## Sheet: PCR primer
PCR primers used in this study
Primers	Sequences
LINC00673(Forward)	5'-TCCACCCTGGTCTTCTCCTGTAAC-3'
LINC00673(Reverse)	5'-GGTTCAAAGCACCCACCGAGT-3'
MARK4(Forward)	5'-GTCAACAGACTGTGAGAGAGCATCC-3'
MARK4(Reverse)	5'-GCTCTGTGTATGGCTTCAACTCC-3'
YAP(Forward)	5'-TTCAGGAAGTCATCTGGGGTT-3'
YAP(Reverse)	5'-CCAAAATGTCAGGAGTTAGCC-3'
TAZ(Forward)	5'-TCTGGTAGACGCCATCTCCTT-3'
TAZ(Reverse)	5'-ATCCTGAAACTCCGCCACATC-3'
YY1(Forward)	5'-AGCAGAAGCAGGTGCAGATCAA-3'
YY1(Reverse)	5'-CTGCCAGTTGTTTGGGATCT-3'
miR-515-5p(Forward)	5'-CGGGTTCTCCAAAAGAAAGCA-3'
miR-515-5p(Reverse)	5'-CAGCCACAAAAGAGCACAAT-3'
U6(Forward)	5'-CTCGCTTCGGCAGCACA-3'
U6(Reverse)	5'-AACGCTTCACGAATTTGCGT-3'
U1(Forward)	5'-TCCCAGGGCGAGGCTTATCCATT-3'
U1(Reverse)	5'-GAACGCAGTCCCCCACTACCACAAAT-3'
GAPDH(Forward)	5'-CACCCACTCCTCCACCTTTGA-3'
GAPDH(Reverse)	5'-ACCACCCTGTTGCTGTAGCCA-3'
qCHIP-PCR primers of the LINC00673 promoter for YY1 occupancy
LINC00673 promoter(Forward)	5'–TCTTGCTTCTCAGGGCTTGC-3'
LINC00673 promoter(Reverse)	5'–ACAGGTCTTCTATGCCTTGTTGC-3'

## Sheet: shRNA and siRNA
Primers used for shRNAs sequences
Names	Sequences
shRNA-LINC00673 sense	5'-GGTGGAATCAGAGGTTTCT-3'
shRNA-LINC00673 anti-sense	5'-AGAAACCTCTGATTCCACC-3'
shRNA-NC sense	5'-CAACAAGATGAAGAGCACCAA-3'
shRNA-NC anti-sense	5'-TTGGTGCTCTTCATCTTGTTG-3'
Primers used for siRNA sequences
Names	Sequences
LINC00673-siRNA1 sense	5'-GGUGGAAUCAGAGGUUUCUTT-3'
LINC00673-siRNA1 anti-sense	5'-AGAAACCUCUGAUUCCACCTT-3’
LINC00673-siRNA2 sense	5'-AGACCCUGUCUCAAAUAAUAA-3’
LINC00673-siRNA2 anti-sense	5'-UUAUUAUUUGAGACAGGGUCU-3’
YY1-siRNA sense	5'-CCAAACAACUGGCAGAAUUTT-3'
YY1-siRNA anti-sense	5'-AAUUCUGCCAGUUGUUUGGTT-3'
MARK4-siRNA sense	5'-GGAAGGGCAACUUUGCCAATT-3'
MARK4-siRNA anti-sense	5'-UUGGCAAAGUUGCCCUUCCTT-3'
Control-siRNA sense	5'-UUCUCCGAACGUGUCACGUTT-3'
Control-siRNA anti-sense	5'-ACGUGACACGUUCGGAGAATT-3'
LINC00673-ASO	5'-A*G*A*A*A*C*C*T*C*T*G*A*T*T*C*C*A*C*C-3'.
