# Supplementary material for: LINC00673 is activated by YY1 and promotes the proliferation of breast cancer cells via the miR-515-5p/MARK4/Hippo signaling pathway
Source: J Exp Clin Cancer Res. 2019 Oct 17;38:418. doi: 10.1186/s13046-019-1421-7 (PMC6796384; doi:10.1186/s13046-019-1421-7)
Supplement: Supplementary file 4 — Additional file 4: Table S2. miRNAs associated with LINC00673 and MARK4, as predicted by LncBook and TargetScan. [file 13046_2019_1421_MOESM4_ESM.xlsx]

## Sheet: Sheet1
Jointly predicted 258 miRNAs of Lncbook and Targetsacn	40 miRNAs related ro cancers
hsa-miR-106a-3p	miR-106a-3p
hsa-miR-1182	hsa-miR-129-5p
hsa-miR-1183	hsa-miR-150-5p
hsa-miR-1199-5p	hsa-miR-153-5p
hsa-miR-1207-5p	hsa-miR-17-5p
hsa-miR-1227-3p	hsa-miR-186-3p
hsa-miR-1237-3p	hsa-miR-188-3p
hsa-miR-1248	hsa-miR-194-3p
hsa-miR-1249-5p	hsa-miR-204-3p
hsa-miR-1250-3p	hsa-miR-211-3p
hsa-miR-1254	hsa-miR-214-3p
hsa-miR-1255a	hsa-miR-297
hsa-miR-1255b-5p	hsa-miR-30b-3p
hsa-miR-126-5p	hsa-miR-328-5p
hsa-miR-1270	hsa-miR-372-3p
hsa-miR-1273a	hsa-miR-503-5p
hsa-miR-129-5p	hsa-miR-509-5p
hsa-miR-1296-3p	hsa-miR-515-5p
hsa-miR-1302	hsa-miR-524-5p
hsa-miR-1303	hsa-miR-532-3p
hsa-miR-1306-5p	hsa-miR-541-5p
hsa-miR-130b-5p	hsa-miR-567
hsa-miR-149-3p	hsa-miR-592
hsa-miR-150-5p	hsa-miR-597-5p
hsa-miR-153-5p	hsa-miR-605-3p
hsa-miR-17-5p	hsa-miR-624-3p
hsa-miR-186-3p	hsa-miR-627-5p
hsa-miR-188-3p	hsa-miR-657
hsa-miR-191-3p	hsa-miR-661
hsa-miR-1915-5p	hsa-miR-662
hsa-miR-192-5p	hsa-miR-7-5p
hsa-miR-193a-5p	hsa-miR-765
hsa-miR-194-3p	hsa-miR-766-3p
hsa-miR-196a-3p	hsa-miR-873-5p
hsa-miR-1976	hsa-miR-874-3p
hsa-miR-204-3p	hsa-miR-922
hsa-miR-211-3p	hsa-miR-924
hsa-miR-2117	hsa-miR-93-3p
hsa-miR-214-3p	hsa-miR-939-5p
hsa-miR-218-1-3p	hsa-miR-940
hsa-miR-2278
hsa-miR-2355-3p
hsa-miR-2355-5p
hsa-miR-2467-3p
hsa-miR-2682-3p
hsa-miR-297
hsa-miR-301a-5p
hsa-miR-301b-5p
hsa-miR-30b-3p
hsa-miR-3116
hsa-miR-3124-3p
hsa-miR-3125
hsa-miR-3127-5p
hsa-miR-3130-5p
hsa-miR-3135b
hsa-miR-3148
hsa-miR-3152-5p
hsa-miR-3153
hsa-miR-3173-5p
hsa-miR-3175
hsa-miR-3176
hsa-miR-3183
hsa-miR-3192-5p
hsa-miR-320e
hsa-miR-328-5p
hsa-miR-3605-5p
hsa-miR-3619-5p
hsa-miR-3622b-5p
hsa-miR-3652
hsa-miR-365a-5p
hsa-miR-3667-3p
hsa-miR-3690
hsa-miR-3692-5p
hsa-miR-372-3p
hsa-miR-378g
hsa-miR-3909
hsa-miR-3916
hsa-miR-3918
hsa-miR-3919
hsa-miR-3922-3p
hsa-miR-3922-5p
hsa-miR-3928-3p
hsa-miR-3934-5p
hsa-miR-3943
hsa-miR-3972
hsa-miR-4268
hsa-miR-4270
hsa-miR-4271
hsa-miR-4277
hsa-miR-4286
hsa-miR-4292
hsa-miR-4298
hsa-miR-4303
hsa-miR-4421
hsa-miR-4425
hsa-miR-4430
hsa-miR-4433a-3p
hsa-miR-4437
hsa-miR-4441
hsa-miR-4448
hsa-miR-4455
hsa-miR-4459
hsa-miR-4476
hsa-miR-4493
hsa-miR-4529-3p
hsa-miR-4531
hsa-miR-4632-5p
hsa-miR-4646-5p
hsa-miR-4653-5p
hsa-miR-4668-5p
hsa-miR-4674
hsa-miR-4682
hsa-miR-4685-5p
hsa-miR-4687-5p
hsa-miR-4715-3p
hsa-miR-4717-3p
hsa-miR-4720-5p
hsa-miR-4723-3p
hsa-miR-4725-3p
hsa-miR-4728-5p
hsa-miR-4733-3p
hsa-miR-4735-5p
hsa-miR-4739
hsa-miR-4747-5p
hsa-miR-4751
hsa-miR-4753-3p
hsa-miR-4753-5p
hsa-miR-4763-3p
hsa-miR-4767
hsa-miR-4768-3p
hsa-miR-4775
hsa-miR-4778-3p
hsa-miR-4786-3p
hsa-miR-4799-3p
hsa-miR-499b-5p
hsa-miR-5001-3p
hsa-miR-5004-5p
hsa-miR-5007-5p
hsa-miR-5008-5p
hsa-miR-5009-5p
hsa-miR-500b-3p
hsa-miR-503-5p
hsa-miR-509-5p
hsa-miR-515-5p
hsa-miR-518c-5p
hsa-miR-5196-3p
hsa-miR-519e-5p
hsa-miR-520g-3p
hsa-miR-524-5p
hsa-miR-532-3p
hsa-miR-541-5p
hsa-miR-544a
hsa-miR-548ae-3p
hsa-miR-548ah-3p
hsa-miR-548aj-3p
hsa-miR-548am-3p
hsa-miR-548aq-3p
hsa-miR-548h-3p
hsa-miR-548j-3p
hsa-miR-548t-3p
hsa-miR-548x-3p
hsa-miR-548z
hsa-miR-5584-5p
hsa-miR-5588-5p
hsa-miR-5589-3p
hsa-miR-567
hsa-miR-5787
hsa-miR-592
hsa-miR-597-5p
hsa-miR-605-3p
hsa-miR-6071
hsa-miR-6089
hsa-miR-6126
hsa-miR-6134
hsa-miR-6165
hsa-miR-624-3p
hsa-miR-627-3p
hsa-miR-627-5p
hsa-miR-642a-5p
hsa-miR-642b-5p
hsa-miR-6499-3p
hsa-miR-657
hsa-miR-660-3p
hsa-miR-661
hsa-miR-662
hsa-miR-6720-5p
hsa-miR-6721-5p
hsa-miR-6733-5p
hsa-miR-6734-3p
hsa-miR-6738-3p
hsa-miR-6739-5p
hsa-miR-6742-5p
hsa-miR-6747-3p
hsa-miR-6747-5p
hsa-miR-6748-3p
hsa-miR-6751-3p
hsa-miR-6754-5p
hsa-miR-6757-3p
hsa-miR-676-5p
hsa-miR-6769b-3p
hsa-miR-6772-3p
hsa-miR-6778-3p
hsa-miR-6778-5p
hsa-miR-6779-5p
hsa-miR-6780a-5p
hsa-miR-6780b-5p
hsa-miR-6781-3p
hsa-miR-6785-5p
hsa-miR-6791-3p
hsa-miR-6791-5p
hsa-miR-6792-5p
hsa-miR-6807-5p
hsa-miR-6808-5p
hsa-miR-6817-3p
hsa-miR-6819-3p
hsa-miR-6825-5p
hsa-miR-6828-3p
hsa-miR-6829-3p
hsa-miR-6830-3p
hsa-miR-6835-5p
hsa-miR-6837-5p
hsa-miR-6847-5p
hsa-miR-6848-5p
hsa-miR-6849-3p
hsa-miR-6859-5p
hsa-miR-6872-3p
hsa-miR-6873-3p
hsa-miR-6875-3p
hsa-miR-6876-5p
hsa-miR-6877-3p
hsa-miR-6878-3p
hsa-miR-6881-3p
hsa-miR-6881-5p
hsa-miR-6883-5p
hsa-miR-6885-5p
hsa-miR-6886-3p
hsa-miR-6893-5p
hsa-miR-6895-3p
hsa-miR-7106-5p
hsa-miR-7108-3p
hsa-miR-7109-3p
hsa-miR-7111-3p
hsa-miR-7154-3p
hsa-miR-7-5p
hsa-miR-765
hsa-miR-766-3p
hsa-miR-7843-3p
hsa-miR-8052
hsa-miR-8055
hsa-miR-8077
hsa-miR-873-5p
hsa-miR-874-3p
hsa-miR-892b
hsa-miR-922
hsa-miR-924
hsa-miR-93-3p
hsa-miR-939-5p
hsa-miR-940
