# Supplementary material for: LINC00673 is activated by YY1 and promotes the proliferation of breast cancer cells via the miR-515-5p/MARK4/Hippo signaling pathway
Source: J Exp Clin Cancer Res. 2019 Oct 17;38:418. doi: 10.1186/s13046-019-1421-7 (PMC6796384; doi:10.1186/s13046-019-1421-7)
Supplement: Supplementary file 5 — Additional file 5: Table S3. Transcription binding site prediction was conducted by TRANSFAC and JASPAR. [file 13046_2019_1421_MOESM5_ESM.xlsx]

## Sheet: TRANSFAC
GR-beta
XBP-1
c-Myb
IRF-2
GCF
HNF-1C
YY1
PR B
HNF-3alpha
TCF-4E
PR A
GR
C/EBPbeta
C/EBPalpha
TFIID
GR-alpha
c-Ets-1
ENKTF-1
ER-alpha
TFII-I
HNF-1A
STAT4
Pax-5

## Sheet: JASPAR
Model ID	Model name	Score	Relative score	Start	End	Strand	predicted site sequence
MA0528.1	ZNF263	9.992	0.839214415266444	782	802	-1	GGAGGCGGAGGTTGCAGTGAG
CN0002.1	LM2	9.992	0.824161758483592	1533	1552	1	ACCACCAGGTCTCAGAGAGG
MA0079.1	SP1	9.970	0.934632490216483	863	872	-1	TGGGCGTGGT
MA0079.1	SP1	9.970	0.934632490216483	973	982	-1	TGGGCGTGGT
MA0159.1	RXR::RAR_DR5	9.966	0.801942560418124	1315	1331	1	GGTTAATGATGAGGTCG
MA0057.1	MZF1_5-13	9.961	0.936173714753972	1074	1083	-1	GGAGGGGAAG
MA0048.1	NHLH1	9.883	0.843164491041285	324	335	1	GCAAAGCTGCGT
MA0504.1	NR2C2	9.875	0.845610559148317	447	461	1	TGAGTTCAGAGTGGA
MA0497.1	MEF2C	9.867	0.865679671331997	884	898	-1	CTACTGAAAATACAA
MA0508.1	PRDM1	9.862	0.83687291751898	693	707	-1	TAGTATTGAAAGTAA
MA0060.2	NFYA	9.849	0.834607289395472	1303	1320	1	GCAGATGTCATTGGTTAA
MA0095.2	YY1	9.845	0.867716715085414	1157	1168	1	CACAATGGCTGT
MA0511.1	RUNX2	9.836	0.851695634760681	1382	1396	-1	TCACACTGTGGTGTT
MA0106.2	TP53	9.832	0.833697399058542	1119	1133	-1	GCAAGCCCTGAGAAG
MA0489.1	JUN (var.2)	9.829	0.891415526231204	123	136	1	TTCAAGTGACTAAT
MA0076.2	ELK4	9.827	0.893612356576249	1005	1015	1	CCATTTCCTCT
MA0137.2	STAT1	9.810	0.840009358343477	1889	1903	1	GACTCCCAGGAAGCC
MA0137.2	STAT1	9.809	0.839993214902613	283	297	-1	CACTTTCCAGAACAC
MA0050.1	IRF1	9.804	0.833351151503262	1842	1853	-1	AAAAGCTAAACA
MA0496.1	MAFK	9.801	0.882076419117819	2070	2084	1	CAGATTCATCACAAA
MA0083.1	SRF	9.789	0.809965907564289	1280	1291	-1	TTCCAAATAAGG
MA0017.1	NR2F1	9.785	0.823146662013022	1615	1628	1	GGACCTCTGGTCTC
MA0090.1	TEAD1	9.742	0.838731861225865	1760	1771	-1	GGCATTCCAGTC
MA0079.1	SP1	9.737	0.926505072622137	1924	1933	-1	TGGGCGGGGA
MA0102.3	CEBPA	9.711	0.914328072546015	766	776	-1	ATTGCGTCACT
MA0525.1	TP63	9.710	0.840997442707177	962	981	1	AGGCATGAGCCACCACGCCC
MA0077.1	SOX9	9.679	0.904857528485419	195	203	-1	TTATTGTTT
MA0057.1	MZF1_5-13	9.671	0.927000291675106	655	664	-1	GGAGGGGAGA
MA0017.1	NR2F1	9.670	0.820686542757859	1719	1732	-1	TGGCCTTTGTGCAT
MA0496.1	MAFK	9.649	0.880297600236723	209	223	1	CATAGTCAGCAAGAG
MA0528.1	ZNF263	9.642	0.836129725567257	652	672	-1	GGGGTTGGGGAGGGGAGAAGA
MA0488.1	JUN	9.634	0.892644818500836	764	776	1	GCAGTGACGCAAT
MA0103.2	ZEB1	9.626	0.90883489394313	41	49	1	CTTTACCTG
MA0481.1	FOXP1	9.600	0.828544876259308	714	728	-1	AAAAAAAAAAAAAGA
MA0162.2	EGR1	9.574	0.882709551846481	789	802	1	CAACCTCCGCCTCC
MA0491.1	JUND	9.567	0.918482441391252	1150	1160	-1	TGTGACTAACC
MA0516.1	SP2	9.556	0.853719063878964	1928	1942	1	CGCCCACCCCGCTCC
MA0528.1	ZNF263	9.540	0.835230758854922	1464	1484	1	GGAGGATGAAGGTAAGGCAGT
MA0107.1	RELA	9.531	0.84983668734783	1054	1063	-1	TGGAATCTCC
MA0042.1	FOXI1	9.507	0.865292780332037	133	144	1	TAATGTTTGGTG
MA0081.1	SPIB	9.504	0.967012206343972	1036	1042	1	ACAGGAA
MA0052.2	MEF2A	9.484	0.855531704837278	2033	2047	1	TCTTCTAAATAGAAC
MA0478.1	FOSL2	9.464	0.903998351518353	126	136	1	AAGTGACTAAT
MA0592.1	ESRRA	9.441	0.849433257048227	301	311	1	AGAAGGTCAGG
MA0052.1	MEF2A	9.424	0.841237102858618	2035	2044	-1	CTATTTAGAA
MA0481.1	FOXP1	9.424	0.825660848269119	711	725	-1	AAAAAAAAAAGAAGG
MA0528.1	ZNF263	9.418	0.834155524159777	1915	1935	-1	GGTGGGCGGGGAGGGGGTGGG
CN0025.1	LM25	9.416	0.817414028622441	95	110	-1	TATAGAAATTAATTTT
MA0150.1	NFE2L2	9.415	0.835718286001314	821	831	1	ATGCCTCAGCC
MA0052.1	MEF2A	9.370	0.840115281723852	1165	1174	-1	CTATTAACAG
MA0495.1	MAFF	9.348	0.839838816992826	2069	2086	1	TCAGATTCATCACAAAAT
MA0052.1	MEF2A	9.345	0.839595920087387	1165	1174	1	CTGTTAATAG
MA0144.2	STAT3	9.313	0.910377573932113	631	641	1	CATCTAGGAAT
MA0258.1	ESR2	9.266	0.810523918080243	778	795	1	TCGGCTCACTGCAACCTC
MA0057.1	MZF1_5-13	9.256	0.913872806924316	1917	1926	-1	GGAGGGGGTG
MA0137.2	STAT1	9.255	0.831049748663651	1889	1903	-1	GGCTTCCTGGGAGTC
MA0031.1	FOXD1	9.245	0.890194656514655	1841	1848	-1	CTAAACAA
MA0497.1	MEF2C	9.216	0.856884228064108	720	734	-1	TGTCTCAAAAAAAAA
MA0080.2	SPI1	9.198	0.921870476360202	1896	1902	1	AGGAAGC
MA0139.1	CTCF	9.198	0.809694551508911	211	229	1	TAGTCAGCAAGAGGCACTG
MA0077.1	SOX9	9.177	0.890446634510475	1156	1164	-1	CCATTGTGA
MA0080.2	SPI1	9.156	0.920471019762353	1007	1013	-1	AGGAAAT
CN0024.1	LM24	9.109	0.806678544963041	709	723	-1	AAAAAAAAGAAGGCA
MA0492.1	JUND (var.2)	9.105	0.890844348243446	1319	1333	1	AATGATGAGGTCGTA
MA0258.2	ESR2	9.097	0.849946111341351	1647	1661	-1	GAGTCAGGTTATCCC
MA0060.2	NFYA	9.090	0.8262859505773	466	483	-1	AGGGTCTGGATTGGCCAC
MA0056.1	MZF1_1-4	9.085	0.999987358791193	48	53	1	TGGGGA
MA0056.1	MZF1_1-4	9.085	0.999987358791193	296	301	1	TGGGGA
MA0056.1	MZF1_1-4	9.085	0.999987358791193	662	667	-1	TGGGGA
MA0056.1	MZF1_1-4	9.085	0.999987358791193	1913	1918	-1	TGGGGA
MA0516.1	SP2	9.029	0.846567290857823	1933	1947	1	ACCCCGCTCCGCCCC
MA0473.1	ELF1	9.021	0.871513390386141	1006	1018	-1	TGGAGAGGAAATG
MA0155.1	INSM1	8.995	0.832725080979947	1214	1225	-1	TTGTAGGGGGAA
MA0002.1	RUNX1	8.988	0.862236807251569	1101	1111	1	TTTTGTGATTT
MA0490.1	JUNB	8.976	0.90594534336295	1151	1161	-1	TTGTGACTAAC
MA0060.2	NFYA	8.958	0.824838761217618	1523	1540	-1	CTGGTGGTCATTGGCTAT
MA0081.1	SPIB	8.912	0.946787063466001	1075	1081	-1	AGGGGAA
MA0071.1	RORA_1	8.902	0.849172609175126	941	950	-1	ACTGAGGTCA
MA0497.1	MEF2C	8.897	0.852574325756187	993	1007	-1	TGGTCAGAAAAAGAA
MA0466.1	CEBPB	8.896	0.913188477871345	1284	1294	-1	TATTTCCAAAT
MA0003.2	TFAP2A	8.892	0.84017401182227	617	631	1	CTGTGCTTCAGGGGC
MA0018.1	CREB1	8.885	0.864564273755785	763	774	1	TGCAGTGACGCA
MA0137.2	STAT1	8.882	0.825028245221173	416	430	1	TCTTACCTGGAAGCA
MA0478.1	FOSL2	8.877	0.895883039512024	1707	1717	-1	AGGTGGGTCAC
MA0105.3	NFKB1	8.871	0.878388557074458	1053	1063	-1	TGGAATCTCCT
MA0077.1	SOX9	8.863	0.881432649036108	1061	1069	1	CCAATGTTC
MA0475.1	FLI1	8.857	0.875041414149269	1784	1794	1	GAAGGAAGGGC
MA0477.1	FOSL1	8.847	0.891378177588186	1150	1160	-1	TGTGACTAACC
MA0481.1	FOXP1	8.837	0.816041959460931	878	892	-1	AAAATACAAAAAAAA
MA0057.1	MZF1_5-13	8.823	0.900175937292769	351	360	1	GTAGGGGAGG
MA0077.1	SOX9	8.809	0.879882473190198	1849	1857	1	CTTTTGTTC
MA0057.1	MZF1_5-13	8.809	0.899733082385513	793	802	-1	GGAGGCGGAG
MA0079.1	SP1	8.794	0.893611704418413	1913	1922	-1	GGGGTGGGGA
MA0526.1	USF2	8.786	0.894153150486132	515	525	1	GCCAGGTGAGA
MA0162.2	EGR1	8.777	0.874174349318799	1938	1951	1	GCTCCGCCCCGTCC
MA0504.1	NR2C2	8.762	0.83138118225965	295	309	1	GTGGGGAGAAGGTCA
MA0101.1	REL	8.739	0.870490495239027	637	646	-1	AGGGCATTCC
MA0042.1	FOXI1	8.732	0.846582397427388	878	889	1	TTTTTTTTGTAT
MA0077.1	SOX9	8.726	0.877499795501113	1751	1759	-1	CTATTGTCA
MA0130.1	ZNF354C	8.723	0.991562152875337	1462	1467	-1	CTCCAC
MA0130.1	ZNF354C	8.723	0.991562152875337	2049	2054	-1	CTCCAC
MA0137.3	STAT1	8.722	0.879593562210435	263	273	1	ATGCTAGGAAT
MA0144.2	STAT3	8.697	0.902915008570641	418	428	1	TTACCTGGAAG
MA0052.2	MEF2A	8.686	0.844789149069879	91	105	1	AGTTAAAATTAATTT
MA0528.1	ZNF263	8.679	0.827642422194921	647	667	-1	TGGGGAGGGGAGAAGATAGAC
MA0080.2	SPI1	8.679	0.904577191258217	21	27	1	AGGAAGA
MA0476.1	FOS	8.662	0.904464566193948	1150	1160	1	GGTTAGTCACA
MA0071.1	RORA_1	8.638	0.841884422658727	389	398	-1	ATGAATGTCA
MA0071.1	RORA_1	8.638	0.841884422658727	1469	1478	1	ATGAAGGTAA
MA0154.2	EBF1	8.638	0.906015052624391	829	839	1	GCCTCCTGAGT
MA0103.2	ZEB1	8.633	0.8919759692789	600	608	-1	TTCCACCTG
MA0155.1	INSM1	8.621	0.824884330834775	305	316	1	GGTCAGGCGGCT
MA0481.1	FOXP1	8.621	0.812502470563881	884	898	-1	CTACTGAAAATACAA
MA0511.1	RUNX2	8.619	0.832918219573631	1030	1044	-1	TTTTCCTGTGGCCAC
MA0155.1	INSM1	8.594	0.824318287375096	597	608	1	TGGCAGGTGGAA
MA0597.1	THAP1	8.588	0.930468093683487	1574	1582	1	CTGCCCCTA
MA0072.1	RORA_2	8.581	0.802169375116375	1420	1433	1	GAAAACTATGTGAA
MA0080.1	SPI1	8.579	0.994473670144841	1074	1079	-1	GGGAAG
MA0080.1	SPI1	8.579	0.994473670144841	1911	1916	-1	GGGAAG
MA0144.2	STAT3	8.538	0.900988794459481	1891	1901	1	CTCCCAGGAAG
MA0488.1	JUN	8.528	0.880599264389676	1320	1332	1	ATGATGAGGTCGT
MA0161.1	NFIC	8.520	0.960563817861358	1070	1075	1	TTGGCT
MA0161.1	NFIC	8.520	0.960563817861358	1489	1494	-1	TTGGCT
MA0161.1	NFIC	8.520	0.960563817861358	1525	1530	-1	TTGGCT
MA0056.1	MZF1_1-4	8.510	0.973751908405084	1924	1929	-1	CGGGGA
MA0079.1	SP1	8.507	0.883600679312932	353	362	1	AGGGGAGGGT
MA0090.1	TEAD1	8.504	0.807082934450107	1267	1278	-1	TACATTCTTGGA
MA0477.1	FOSL1	8.502	0.886599496440229	965	975	-1	GGTGGCTCATG
MA0471.1	E2F6	8.476	0.886074765884427	1922	1932	-1	GGGCGGGGAGG
MA0077.1	SOX9	8.469	0.870122106752984	2044	2052	-1	CCACTGTTC
MA0079.3	SP1	8.450	0.887451355144217	1928	1938	1	CGCCCACCCCG
MA0090.1	TEAD1	8.433	0.805267850604325	390	401	1	GACATTCATCTT
MA0079.1	SP1	8.428	0.880845031287381	1571	1580	-1	GGGGCAGTGA
MA0105.3	NFKB1	8.396	0.871459004240792	1907	1917	1	CGGCCTTCCCC
MA0161.1	NFIC	8.396	0.956410612600329	1366	1371	1	CTGGCA
MA0161.1	NFIC	8.396	0.956410612600329	1768	1773	-1	CTGGCA
MA0037.1	GATA3	8.388	0.999994892993597	649	654	-1	AGATAG
MA0037.1	GATA3	8.388	0.999994892993597	1521	1526	1	AGATAG
MA0137.3	STAT1	8.379	0.874906915859833	418	428	-1	CTTCCAGGTAA
MA0497.1	MEF2C	8.379	0.845575801005393	719	733	-1	GTCTCAAAAAAAAAA
MA0528.1	ZNF263	8.345	0.824698746881982	1913	1933	-1	TGGGCGGGGAGGGGGTGGGGA
MA0528.1	ZNF263	8.337	0.824628239688858	1075	1095	-1	GAGGCTGTGACAGGAGGGGAA
MA0511.1	RUNX2	8.333	0.82850544985835	1804	1818	1	GACAGCTGTGGTGGG
MA0124.1	NKX3-1	8.333	0.883282576116718	702	708	1	ATACTAA
MA0080.2	SPI1	8.328	0.892881732547626	1786	1792	1	AGGAAGG
MA0468.1	DUX4	8.311	0.896167264248001	899	909	-1	AAACCCCATCT
MA0101.1	REL	8.306	0.857211688436937	1764	1773	-1	CTGGCATTCC
MA0497.1	MEF2C	8.301	0.844521969093112	90	104	1	GAGTTAAAATTAATT
MA0473.1	ELF1	8.289	0.862063985203159	1891	1903	1	CTCCCAGGAAGCC
MA0057.1	MZF1_5-13	8.283	0.883094390870054	1574	1583	-1	CTAGGGGCAG
MA0062.1	GABPA	8.280	0.822157251077452	19	28	1	CAAGGAAGAG
MA0511.1	RUNX2	8.272	0.827564264709287	1098	1112	1	TGATTTTGTGATTTC
MA0137.3	STAT1	8.258	0.873253609129736	285	295	1	GTTCTGGAAAG
MA0056.1	MZF1_1-4	8.252	0.961980175884013	578	583	1	GGGGGA
MA0056.1	MZF1_1-4	8.252	0.961980175884013	1215	1220	-1	GGGGGA
MA0162.2	EGR1	8.246	0.868487784021183	786	799	1	CTGCAACCTCCGCC
MA0471.1	E2F6	8.237	0.882548620607323	1414	1424	1	CAGAGGGAAAA
MA0079.1	SP1	8.222	0.873659417448604	1933	1942	-1	GGAGCGGGGT
MA0516.1	SP2	8.217	0.835547860700012	1908	1922	1	GGCCTTCCCCACCCC
MA0596.1	SREBF2	8.210	0.834116004481245	949	958	1	GTGGTGGGAT
MA0084.1	SRY	8.209	0.884398400730752	1840	1848	-1	CTAAACAAG
MA0091.1	TAL1::TCF3	8.207	0.823658058884833	1189	1200	1	AGAAGACCTGTT
MA0101.1	REL	8.200	0.853960987464601	903	912	1	GGGGTTTTGC
MA0080.1	SPI1	8.184	0.977896993040303	21	26	1	AGGAAG
MA0080.1	SPI1	8.184	0.977896993040303	1786	1791	1	AGGAAG
MA0080.1	SPI1	8.184	0.977896993040303	1896	1901	1	AGGAAG
MA0081.1	SPIB	8.183	0.92188143988823	48	54	1	TGGGGAA
MA0081.1	SPIB	8.183	0.92188143988823	1912	1918	-1	TGGGGAA
MA0107.1	RELA	8.155	0.813829089450284	1053	1062	1	AGGAGATTCC
MA0107.1	RELA	8.143	0.813515069701177	51	60	-1	TTGATTTTCC
MA0107.1	RELA	8.143	0.813515069701177	605	614	-1	TTGATTTTCC
MA0084.1	SRY	8.133	0.881853958067177	1749	1757	1	ATTGACAAT
MA0091.1	TAL1::TCF3	8.118	0.821713903423934	1802	1813	1	AGGACAGCTGTG
MA0478.1	FOSL2	8.114	0.885334516410101	1151	1161	-1	TTGTGACTAAC
MA0475.1	FLI1	8.111	0.863923885589081	342	352	-1	ACAGGATATTG
MA0031.1	FOXD1	8.102	0.851741248479231	193	200	1	GAAAACAA
MA0043.1	HLF	8.100	0.836560117653772	766	777	-1	GATTGCGTCACT
MA0062.1	GABPA	8.100	0.816379483715883	1894	1903	1	CCAGGAAGCC
MA0107.1	RELA	8.096	0.812285159017177	903	912	1	GGGGTTTTGC
MA0155.1	INSM1	8.074	0.813416709633145	1917	1928	-1	GGGGAGGGGGTG
MA0481.1	FOXP1	8.074	0.803539042662555	1103	1117	-1	AAGATGAAATCACAA
MA0091.1	TAL1::TCF3	8.061	0.820468770151224	1614	1625	1	CGGACCTCTGGT
MA0484.1	HNF4G	8.052	0.853027000747726	447	461	1	TGAGTTCAGAGTGGA
MA0497.1	MEF2C	8.042	0.841022706717715	231	245	-1	CGTCTCAAAATGGTA
MA0526.1	USF2	8.024	0.884253096995391	678	688	1	CCCAGGTGCCT
MA0516.1	SP2	7.984	0.832385881356699	1336	1350	-1	GGCCCACCCTGATCC
MA0095.2	YY1	7.973	0.840555407391194	459	470	1	GGAAATGGTGGC
MA0161.1	NFIC	7.969	0.942108849322429	400	405	1	TTGGCC
MA0161.1	NFIC	7.969	0.942108849322429	468	473	-1	TTGGCC
MA0161.1	NFIC	7.969	0.942108849322429	917	922	1	TTGGCC
MA0028.1	ELK1	7.949	0.876402322948921	1257	1266	-1	GGTCCTGAAG
MA0516.1	SP2	7.946	0.831870193738476	1943	1957	1	GCCCCGTCCCGGCGC
MA0155.1	INSM1	7.941	0.810628421479915	1574	1585	-1	TTCTAGGGGCAG
MA0056.1	MZF1_1-4	7.939	0.947698965499922	353	358	1	AGGGGA
MA0056.1	MZF1_1-4	7.939	0.947698965499922	657	662	-1	AGGGGA
MA0056.1	MZF1_1-4	7.939	0.947698965499922	1076	1081	-1	AGGGGA
MA0597.1	THAP1	7.935	0.910483151166741	1813	1821	-1	TTGCCCACC
MA0130.1	ZNF354C	7.916	0.956240771454112	2060	2065	-1	GTCCAC
MA0077.1	SOX9	7.903	0.853873967331036	132	140	1	CTAATGTTT
MA0497.1	MEF2C	7.873	0.838739404241105	876	890	-1	AATACAAAAAAAATT
MA0496.1	MAFK	7.840	0.859127315000521	1317	1331	-1	CGACCTCATCATTAA
MA0014.2	PAX5	7.791	0.818582231131623	853	871	-1	GGGCGTGGTGGTGCATGCC
CN0007.1	LM7	7.773	0.806737939930086	214	230	1	TCAGCAAGAGGCACTGA
MA0595.1	SREBF1	7.768	0.839455058902142	949	958	-1	ATCCCACCAC
MA0007.2	AR	7.747	0.84654698244196	1555	1569	1	CGGGACAGATTCTCC
MA0058.1	MAX	7.739	0.83670139687259	279	288	-1	GAACACGGGC
MA0057.1	MZF1_5-13	7.730	0.865601622033459	1199	1208	1	TTAGGGGTTG
MA0003.1	TFAP2A	7.726	0.913008373864005	1552	1560	1	GCCCGGGAC
MA0042.1	FOXI1	7.713	0.821981261711468	198	209	-1	GCATGGTTATTG
MA0593.1	FOXP2	7.707	0.853298192926008	1840	1850	-1	AGCTAAACAAG
MA0043.1	HLF	7.703	0.8261725649368	905	916	1	GGTTTTGCCATG
MA0028.1	ELK1	7.700	0.868127726369904	622	631	-1	GCCCCTGAAG
MA0071.1	RORA_1	7.699	0.815961668344717	2011	2020	-1	TAAATGGTCA
MA0052.2	MEF2A	7.698	0.83148884192929	883	897	-1	TACTGAAAATACAAA
MA0081.1	SPIB	7.690	0.905038542187487	456	462	1	AGTGGAA
MA0508.1	PRDM1	7.688	0.808768148129863	406	420	-1	TAAGAGAAAAACTGA
MA0071.1	RORA_1	7.668	0.815105858564383	1277	1286	-1	AATAAGGTTA
MA0592.1	ESRRA	7.658	0.815016812369611	624	634	1	TCAGGGGCATC
MA0024.2	E2F1	7.646	0.883053641144563	1923	1933	-1	TGGGCGGGGAG
MA0003.1	TFAP2A	7.639	0.910169381031102	797	805	1	GCCTCCCGG
MA0098.1	ETS1	7.633	0.992426667573013	21	26	-1	CTTCCT
MA0098.1	ETS1	7.633	0.992426667573013	1008	1013	1	TTTCCT
MA0098.1	ETS1	7.633	0.992426667573013	1038	1043	-1	TTTCCT
MA0098.1	ETS1	7.633	0.992426667573013	1786	1791	-1	CTTCCT
MA0098.1	ETS1	7.633	0.992426667573013	1896	1901	-1	CTTCCT
MA0079.1	SP1	7.630	0.853009498067263	1086	1095	-1	GAGGCTGTGA
MA0079.3	SP1	7.628	0.877109654086151	1458	1468	-1	CCTCCACCTTT
MA0155.1	INSM1	7.626	0.804024581117002	312	323	-1	TGCTAGGAGCCG
MA0101.1	REL	7.618	0.836112799107058	1039	1048	-1	CAGGTTTTCC
MA0101.1	REL	7.601	0.835591460271872	51	60	-1	TTGATTTTCC
MA0101.1	REL	7.601	0.835591460271872	605	614	-1	TTGATTTTCC
CN0020.1	LM20	7.597	0.810247833748581	597	608	1	TGGCAGGTGGAA
MA0084.1	SRY	7.596	0.863875461878497	53	61	1	AAAATCAAT
MA0161.1	NFIC	7.587	0.929314297631193	1059	1064	-1	TTGGAA
MA0161.1	NFIC	7.587	0.929314297631193	1286	1291	1	TTGGAA
MA0528.1	ZNF263	7.585	0.818000563535175	659	679	-1	GGTAAATGGGGTTGGGGAGGG
MA0507.1	POU2F2	7.585	0.840207721423121	879	891	1	TTTTTTTGTATTT
MA0162.2	EGR1	7.584	0.861398318433573	657	670	1	TCCCCTCCCCAACC
MA0057.1	MZF1_5-13	7.578	0.860793483040398	573	582	1	GAATGGGGGG
MA0101.1	REL	7.572	0.834702117553025	504	513	-1	CTGACATTCC
MA0598.1	EHF	7.556	0.88810187692549	1785	1792	-1	CCTTCCTT
MA0133.1	BRCA1	7.554	0.961793167584075	665	671	1	CCAACCC
MA0133.1	BRCA1	7.554	0.961793167584075	1145	1151	-1	CCAACCC
MA0137.3	STAT1	7.550	0.863579715204877	1891	1901	1	CTCCCAGGAAG
MA0598.1	EHF	7.548	0.887959131514795	1895	1902	-1	GCTTCCTG
MA0002.1	RUNX1	7.542	0.824783199520159	336	346	-1	TATTGAGGATA
MA0076.1	ELK4	7.540	0.804541715078858	246	254	1	ACTGGATGC
MA0076.1	ELK4	7.540	0.804541715078858	983	991	1	ACCTGATGC
MA0596.1	SREBF2	7.533	0.818305270725607	575	584	1	ATGGGGGGAA
MA0079.1	SP1	7.522	0.849242283044991	657	666	-1	GGGGAGGGGA
MA0513.1	SMAD2::SMAD3::SMAD4	7.522	0.807642822846266	645	657	1	CTGTCTATCTTCT
MA0148.2	FOXA1	7.506	0.847957862379825	136	146	1	TGTTTGGTGTG
MA0148.1	FOXA1	7.483	0.846192601163596	136	146	1	TGTTTGGTGTG
MA0079.1	SP1	7.476	0.847637728498468	379	388	-1	AAGGCAGGGA
MA0024.2	E2F1	7.470	0.880405768730039	1790	1800	1	AGGGCGCAAGG
MA0033.1	FOXL1	7.462	0.943215473742054	1236	1243	1	TTAATATA
MA0002.1	RUNX1	7.453	0.822477963636276	666	676	-1	AAATGGGGTTG
MA0079.3	SP1	7.452	0.8748953725944	1340	1350	-1	GGCCCACCCTG
MA0478.1	FOSL2	7.445	0.876085549234234	819	829	1	TCATGCCTCAG
MA0028.1	ELK1	7.435	0.859321428805889	1034	1043	1	CCACAGGAAA
MA0133.1	BRCA1	7.435	0.956086260537106	1590	1596	1	GCAACCC
MA0101.1	REL	7.423	0.830132735997572	1053	1062	1	AGGAGATTCC
MA0037.1	GATA3	7.422	0.959469746954252	58	63	-1	AGATTG
MA0037.1	GATA3	7.422	0.959469746954252	773	778	-1	AGATTG
MA0124.1	NKX3-1	7.411	0.850145058439072	117	123	-1	ATAATTA
MA0137.2	STAT1	7.401	0.801119809300771	629	643	-1	GCATTCCTAGATGCC
MA0057.1	MZF1_5-13	7.394	0.854973104259325	1564	1573	-1	TGAGGGAGAA
MA0098.1	ETS1	7.393	0.981356196277981	373	378	-1	TATCCG
MA0095.1	YY1	7.389	0.949226261010955	1834	1839	1	TCCATC
MA0058.1	MAX	7.366	0.825305134055089	124	133	-1	AGTCACTTGA
MA0002.1	RUNX1	7.361	0.820095023172037	1277	1287	-1	AAATAAGGTTA
MA0513.1	SMAD2::SMAD3::SMAD4	7.358	0.804966257306345	1396	1408	-1	ATCTCTGTCTCTT
MA0137.2	STAT1	7.351	0.800312637257544	416	430	-1	TGCTTCCAGGTAAGA
MA0014.2	PAX5	7.342	0.813336421072203	775	793	-1	GGTTGCAGTGAGCCGAGAT
MA0014.2	PAX5	7.339	0.81330137111635	929	947	-1	GAGGTCAGGAGTTCGAGAC
MA0101.1	REL	7.338	0.827526041821642	1054	1063	-1	TGGAATCTCC
MA0033.1	FOXL1	7.338	0.937595531250453	107	114	-1	AAAATATA
MA0525.1	TP63	7.334	0.813735253404949	1116	1135	-1	AAGCAAGCCCTGAGAAGCAA
MA0080.1	SPI1	7.332	0.94214173001988	1494	1499	1	AGGAAC
MA0080.1	SPI1	7.332	0.94214173001988	1510	1515	1	AGGAAC
MA0133.1	BRCA1	7.329	0.951002797117118	745	751	-1	GCAACAG
MA0003.2	TFAP2A	7.324	0.817268844648644	1031	1045	-1	GTTTTCCTGTGGCCA
MA0081.1	SPIB	7.321	0.892431991981455	1508	1514	1	TAAGGAA
MA0003.1	TFAP2A	7.313	0.899531315933097	1740	1748	-1	GCCGCTAGG
MA0497.1	MEF2C	7.303	0.831038324882123	1726	1740	1	AAGGCCAGAATAGAC
MA0592.1	ESRRA	7.303	0.808164407512118	1724	1734	1	CAAAGGCCAGA
MA0489.1	JUN (var.2)	7.288	0.85871765117905	1151	1164	-1	CCATTGTGACTAAC
MA0114.2	HNF4A	7.263	0.831548279484807	448	462	-1	TTCCACTCTGAACTC
MA0042.1	FOXI1	7.252	0.810851601686896	1233	1244	-1	ATATATTAATAT
MA0098.1	ETS1	7.229	0.973791374226375	336	341	1	TATCCT
MA0098.1	ETS1	7.229	0.973791374226375	345	350	1	TATCCT
MA0098.1	ETS1	7.229	0.973791374226375	1370	1375	1	CATCCT
MA0098.1	ETS1	7.229	0.973791374226375	1466	1471	-1	CATCCT
MA0098.1	ETS1	7.229	0.973791374226375	1681	1686	1	CATCCT
MA0098.1	ETS1	7.229	0.973791374226375	1836	1841	1	CATCCT
MA0014.2	PAX5	7.221	0.811922739519442	1563	1581	-1	AGGGGCAGTGAGGGAGAAT
MA0095.1	YY1	7.219	0.940543761737092	911	916	1	GCCATG
MA0095.1	YY1	7.219	0.940543761737092	1160	1165	-1	GCCATT
MA0095.1	YY1	7.219	0.940543761737092	1983	1988	-1	GCCATT
MA0161.1	NFIC	7.219	0.916988656211363	525	530	-1	CTGGCT
MA0018.1	CREB1	7.219	0.81978125415987	331	342	-1	GAGGATAACGCA
MA0091.1	TAL1::TCF3	7.214	0.801966526607618	1531	1542	1	TGACCACCAGGT
MA0468.1	DUX4	7.214	0.884225918637392	768	778	1	TGACGCAATCT
MA0037.1	GATA3	7.189	0.949695048168365	1505	1510	1	AGATAA
MA0024.1	E2F1	7.177	0.813304593801147	321	328	-1	TTTGCTGC
MA0597.1	THAP1	7.169	0.887039864845413	1927	1935	1	CCGCCCACC
MA0523.1	TCF7L2	7.165	0.841458327405937	1130	1143	-1	TTTGATAAAAGCAA
MA0057.1	MZF1_5-13	7.163	0.847665998289608	1600	1609	-1	CAAGGGGTTA
MA0083.2	SRF	7.154	0.804858526847092	1836	1853	-1	AAAAGCTAAACAAGGATG
MA0003.1	TFAP2A	7.149	0.894179651282567	1659	1667	-1	GCCCTAGAG
MA0079.1	SP1	7.146	0.836126793708193	1918	1927	-1	GGGAGGGGGT
MA0130.1	ZNF354C	7.138	0.92218868378904	859	864	1	CACCAC
MA0130.1	ZNF354C	7.138	0.92218868378904	862	867	1	CACCAC
MA0130.1	ZNF354C	7.138	0.92218868378904	949	954	-1	CACCAC
MA0130.1	ZNF354C	7.138	0.92218868378904	972	977	1	CACCAC
MA0130.1	ZNF354C	7.138	0.92218868378904	1384	1389	1	CACCAC
MA0130.1	ZNF354C	7.138	0.92218868378904	1811	1816	-1	CACCAC
MA0003.1	TFAP2A	7.135	0.89372280186118	562	570	1	GCCTGGGAC
MA0033.1	FOXL1	7.134	0.928349819409432	1426	1433	-1	TTCACATA
MA0007.2	AR	7.129	0.838233730616288	1444	1458	1	GAGAAGACCGTGTAA
MA0037.1	GATA3	7.127	0.947094055358386	441	446	1	TGATTG
MA0037.1	GATA3	7.127	0.947094055358386	2086	2091	1	TGATTG
MA0597.1	THAP1	7.122	0.885601438661206	1974	1982	-1	CGGCCCTTA
MA0079.3	SP1	7.120	0.870718432507687	1797	1807	-1	TGTCCTCCCTT
MA0093.2	USF1	7.107	0.866522973463357	123	133	1	TTCAAGTGACT
MA0148.2	FOXA1	7.071	0.840495786840871	1842	1852	1	TGTTTAGCTTT
MA0093.1	USF1	7.068	0.847792986950489	600	606	1	CAGGTGG
MA0084.1	SRY	7.067	0.846164801759666	1312	1320	-1	TTAACCAAT
MA0084.1	SRY	7.067	0.846164801759666	1676	1684	-1	GATGACAAA
MA0084.1	SRY	7.054	0.84572956814616	883	891	-1	AAATACAAA
MA0148.1	FOXA1	7.048	0.83863733492529	1842	1852	1	TGTTTAGCTTT
MA0162.2	EGR1	7.045	0.855626079835805	350	363	-1	AACCCTCCCCTACA
MA0095.1	YY1	7.027	0.93073764491014	203	208	1	ACCATG
MA0095.1	YY1	7.027	0.93073764491014	232	237	1	ACCATT
MA0095.1	YY1	7.027	0.93073764491014	462	467	-1	ACCATT
MA0095.1	YY1	7.027	0.93073764491014	1004	1009	1	ACCATT
MA0095.1	YY1	7.027	0.93073764491014	1828	1833	1	ACCATT
MA0095.1	YY1	7.027	0.93073764491014	2013	2018	1	ACCATT
MA0093.1	USF1	7.020	0.846141215962951	516	522	-1	CACCTGG
MA0093.1	USF1	7.020	0.846141215962951	679	685	-1	CACCTGG
MA0080.2	SPI1	7.015	0.849132053667268	1073	1079	-1	GGGAAGC
MA0491.1	JUND	7.010	0.890050709619086	965	975	-1	GGTGGCTCATG
MA0516.1	SP2	7.008	0.819140852004452	1793	1807	-1	TGTCCTCCCTTGCGC
MA0133.1	BRCA1	7.005	0.935464663644699	1203	1209	-1	TCAACCC
MA0154.2	EBF1	6.998	0.88736458878969	44	54	-1	TTCCCCAGGTA
MA0084.1	SRY	6.997	0.843821236148479	1851	1859	-1	CAGAACAAA
MA0114.2	HNF4A	6.990	0.827914393167807	530	544	-1	CTGGCCCTGGAATCC
MA0077.1	SOX9	6.989	0.827635805790999	1310	1318	1	TCATTGGTT
MA0057.1	MZF1_5-13	6.979	0.841845619508535	1912	1921	-1	GGGTGGGGAA
MA0028.1	ELK1	6.971	0.843902100240974	799	808	-1	GACCCGGGAG
MA0002.1	RUNX1	6.969	0.809941624672236	1383	1393	-1	CACTGTGGTGT
MA0084.1	SRY	6.960	0.842582494325422	1135	1143	1	TTTATCAAA
MA0161.1	NFIC	6.936	0.907509970010788	514	519	-1	CTGGCG
MA0057.1	MZF1_5-13	6.934	0.840422157306642	356	365	1	GGAGGGTTTA
MA0105.3	NFKB1	6.923	0.849970096190288	50	60	-1	TTGATTTTCCC
MA0597.1	THAP1	6.918	0.8793580569255	1565	1573	1	TCTCCCTCA
MA0130.1	ZNF354C	6.916	0.912472021241937	1710	1715	1	ACCCAC
MA0014.2	PAX5	6.915	0.808347644022377	906	924	-1	CTGGCCAACATGGCAAAAC
MA0470.1	E2F4	6.912	0.854269297072852	576	586	1	TGGGGGGAAAC
MA0504.1	NR2C2	6.895	0.807512137649461	1451	1465	1	CCGTGTAAAAGGTGG
MA0037.1	GATA3	6.894	0.937319356572498	1136	1141	-1	TGATAA
MA0162.2	EGR1	6.875	0.853805522207566	1461	1474	-1	CTTCATCCTCCACC
MA0103.2	ZEB1	6.848	0.861670651529001	541	549	1	CCAGACCTG
MA0523.1	TCF7L2	6.845	0.837035827159776	383	396	-1	GAATGTCAAAGGCA
MA0523.1	TCF7L2	6.839	0.83695290528016	1847	1860	-1	TCAGAACAAAAGCT
MA0105.3	NFKB1	6.839	0.848744659478651	903	913	1	GGGGTTTTGCC
MA0471.1	E2F6	6.826	0.861731085101075	576	586	1	TGGGGGGAAAC
MA0596.1	SREBF2	6.823	0.801723851277302	295	304	1	GTGGGGAGAA
MA0148.1	FOXA1	6.815	0.834590491170059	189	199	-1	TGTTTTCTCCT
MA0057.1	MZF1_5-13	6.809	0.836468095634718	1008	1017	-1	GGAGAGGAAA
MA0504.1	NR2C2	6.803	0.806335944770973	382	396	-1	GAATGTCAAAGGCAG
MA0080.2	SPI1	6.792	0.841701605540597	365	371	1	AGGGAGT
MA0080.2	SPI1	6.792	0.841701605540597	1478	1484	1	AGGCAGT
MA0528.1	ZNF263	6.783	0.810932217424466	1174	1194	1	GGTGCAACAAGGCATAGAAGA
MA0081.1	SPIB	6.769	0.873573412811455	74	80	1	AGAAGAA
MA0032.1	FOXC1	6.764	0.960418710259964	833	840	1	CCTGAGTA
MA0101.1	REL	6.763	0.809892522396234	374	383	-1	AGGGATATCC
MA0076.2	ELK4	6.755	0.845989681371084	1627	1637	-1	CCACTTCTGGA
MA0148.3	FOXA1	6.739	0.866551040668868	1838	1852	1	TCCTTGTTTAGCTTT
MA0162.2	EGR1	6.733	0.852284821129861	861	874	1	CCACCACGCCCACC
MA0081.1	SPIB	6.725	0.872070192732687	1761	1767	1	ACTGGAA
MA0105.3	NFKB1	6.725	0.847081566798571	636	646	1	AGGAATGCCCT
MA0079.1	SP1	6.724	0.821406749824872	1914	1923	-1	GGGGGTGGGG
MA0130.1	ZNF354C	6.723	0.904024652450988	295	300	-1	CCCCAC
MA0130.1	ZNF354C	6.723	0.904024652450988	1634	1639	-1	CCCCAC
MA0130.1	ZNF354C	6.723	0.904024652450988	1914	1919	1	CCCCAC
MA0471.1	E2F6	6.721	0.860181941778498	655	665	-1	GGGAGGGGAGA
MA0002.1	RUNX1	6.718	0.803440341449148	941	951	-1	CACTGAGGTCA
MA0595.1	SREBF1	6.712	0.816266650931076	1650	1659	1	ATAACCTGAC
MA0084.1	SRY	6.705	0.834045219598954	1154	1162	1	AGTCACAAT
MA0014.2	PAX5	6.693	0.805753947289211	1663	1681	1	AGGGCCACCAAGGTTTGTC
MA0504.1	NR2C2	6.687	0.804852918967662	1608	1622	-1	AGAGGTCCGAAATCA
MA0479.1	FOXH1	6.687	0.866695903265515	469	479	1	GCCAATCCAGA
MA0014.2	PAX5	6.685	0.805660480740269	1999	2017	-1	ATGGTCATACAAGCACAGC
MA0076.2	ELK4	6.684	0.844889027093881	1036	1046	-1	GGTTTTCCTGT
MA0103.2	ZEB1	6.683	0.858869319636153	1806	1814	-1	CCACAGCTG
MA0033.1	FOXL1	6.681	0.907818900468341	76	83	1	AAGAAATA
MA0502.1	NFYB	6.669	0.829825827834189	463	477	1	ATGGTGGCCAATCCA
MA0161.1	NFIC	6.668	0.898533687672434	539	544	-1	CTGGCC
MA0161.1	NFIC	6.668	0.898533687672434	919	924	-1	CTGGCC
MA0161.1	NFIC	6.668	0.898533687672434	1046	1051	1	CTGGCC
MA0161.1	NFIC	6.668	0.898533687672434	1728	1733	-1	CTGGCC
MA0079.1	SP1	6.665	0.819348734210854	949	958	1	GTGGTGGGAT
MA0028.1	ELK1	6.655	0.833401005787281	285	294	1	GTTCTGGAAA
MA0036.1	GATA2	6.651	0.999974952489984	336	340	-1	GGATA
MA0036.1	GATA2	6.651	0.999974952489984	345	349	-1	GGATA
MA0036.1	GATA2	6.651	0.999974952489984	374	378	1	GGATA
MA0036.1	GATA2	6.651	0.999974952489984	377	381	-1	GGATA
MA0036.1	GATA2	6.651	0.999974952489984	1354	1358	-1	GGATA
MA0036.1	GATA2	6.651	0.999974952489984	1648	1652	1	GGATA
MA0007.2	AR	6.651	0.831803739721998	1557	1571	-1	AGGGAGAATCTGTCC
MA0077.1	SOX9	6.647	0.817818025433567	1721	1729	-1	CCTTTGTGC
MA0101.1	REL	6.647	0.806335151520847	953	962	1	TGGGATTACA
MA0101.1	REL	6.647	0.806335151520847	1646	1655	1	TGGGATAACC
MA0484.1	HNF4G	6.644	0.834884729946944	1056	1070	1	AGATTCCAATGTTCT
MA0079.1	SP1	6.633	0.818232522352403	1143	1152	1	AAGGGTTGGT
MA0502.1	NFYB	6.630	0.82931994723669	1980	1994	-1	GGCTGGGCCATTCGG
MA0032.1	FOXC1	6.624	0.952587461747529	694	701	-1	TGAAAGTA
MA0137.3	STAT1	6.612	0.850763172123637	631	641	1	CATCTAGGAAT
MA0599.1	KLF5	6.597	0.887175962442061	1943	1952	1	GCCCCGTCCC
MA0490.1	JUNB	6.594	0.87514323547758	966	976	-1	TGGTGGCTCAT
MA0148.2	FOXA1	6.592	0.832278926649701	189	199	-1	TGTTTTCTCCT
MA0003.1	TFAP2A	6.591	0.875970938630154	1121	1129	-1	GCCCTGAGA
MA0037.2	GATA3	6.588	0.872659931082488	416	423	-1	AGGTAAGA
MA0036.2	GATA2	6.587	0.841402291135135	190	203	-1	TTATTGTTTTCTCC
MA0598.1	EHF	6.578	0.870651250467945	1078	1085	1	CCCTCCTG
MA0084.1	SRY	6.572	0.829592444937698	1420	1428	1	GAAAACTAT
MA0003.1	TFAP2A	6.566	0.875155136091963	823	831	1	GCCTCAGCC
MA0598.1	EHF	6.552	0.870187327883184	16	23	-1	CCTTGCTC
MA0598.1	EHF	6.552	0.870187327883184	1468	1475	-1	CCTTCATC
MA0598.1	EHF	6.552	0.870187327883184	1910	1917	1	CCTTCCCC
MA0162.2	EGR1	6.551	0.850335753551394	824	837	1	CCTCAGCCTCCTGA
MA0080.2	SPI1	6.542	0.83337150674388	290	296	1	GGAAAGT
MA0079.1	SP1	6.532	0.814709478674167	1125	1134	1	AGGGCTTGCT
MA0502.1	NFYB	6.521	0.827906075823168	945	959	-1	AATCCCACCACTGAG
MA0597.1	THAP1	6.514	0.866993712703807	1415	1423	-1	TTTCCCTCT
MA0598.1	EHF	6.510	0.869437914477032	1007	1014	1	ATTTCCTC
MA0003.1	TFAP2A	6.509	0.873295106304888	1902	1910	-1	GCCGAACGG
MA0093.1	USF1	6.501	0.828281442160202	125	131	1	CAAGTGA
MA0093.1	USF1	6.501	0.828281442160202	517	523	1	CAGGTGA
MA0033.1	FOXL1	6.501	0.899660919432146	2036	2043	1	TCTAAATA
MA0528.1	ZNF263	6.493	0.80837633167371	1823	1843	-1	CAAGGATGGAAATGGTTAGGG
MA0465.1	CDX2	6.491	0.85048328340673	76	86	1	AAGAAATAAAT
MA0057.1	MZF1_5-13	6.487	0.826282432767839	825	834	-1	GGAGGCTGAG
MA0080.1	SPI1	6.483	0.90651236581291	423	428	1	TGGAAG
MA0101.1	REL	6.475	0.801060429188378	1906	1915	1	TCGGCCTTCC
MA0101.1	REL	6.474	0.801029762198073	904	913	1	GGGTTTTGCC
MA0056.1	MZF1_1-4	6.469	0.880627466251957	164	169	1	TGAGGA
MA0056.1	MZF1_1-4	6.469	0.880627466251957	338	343	-1	TGAGGA
MA0056.1	MZF1_1-4	6.469	0.880627466251957	576	581	1	TGGGGG
MA0056.1	MZF1_1-4	6.469	0.880627466251957	2090	2095	1	TGAGGA
MA0468.1	DUX4	6.468	0.876105368203925	1106	1116	1	TGATTTCATCT
MA0462.1	BATF::JUN	6.453	0.869127826220449	2071	2081	-1	GTGATGAATCT
MA0093.1	USF1	6.452	0.826595259277091	124	130	-1	CACTTGA
MA0084.1	SRY	6.425	0.824670957154204	119	127	-1	TTGAATAAT
MA0028.1	ELK1	6.425	0.825757804127948	1782	1791	1	GTGAAGGAAG
MA0495.1	MAFF	6.418	0.805018257113029	1315	1332	-1	ACGACCTCATCATTAACC
MA0599.1	KLF5	6.418	0.884898831874765	652	661	1	TCTTCTCCCC
MA0161.1	NFIC	6.410	0.889892341242227	1355	1360	-1	TTGGAT
MA0506.1	NRF1	6.406	0.856099979301721	1954	1964	1	GCGCGGGTCCG
MA0084.1	SRY	6.405	0.824001366979579	443	451	-1	ACTCACAAT
MA0471.1	E2F6	6.402	0.85547549682705	1564	1574	-1	GTGAGGGAGAA
MA0095.1	YY1	6.400	0.898714544647124	900	905	-1	CCCATC
MA0528.1	ZNF263	6.392	0.807486178360516	1800	1820	1	GGAGGACAGCTGTGGTGGGCA
MA0525.1	TP63	6.392	0.802926759161389	539	558	-1	GGACAAGCTCAGGTCTGGCC
MA0258.2	ESR2	6.386	0.814132182979948	1976	1990	-1	GGGCCATTCGGCCCT
MA0080.2	SPI1	6.375	0.827807000747673	76	82	1	AAGAAAT
MA0033.1	FOXL1	6.366	0.893542433655	103	110	1	TTTCTATA
MA0003.2	TFAP2A	6.345	0.802967723052357	1087	1101	1	CACAGCCTCAGTGAT
MA0003.1	TFAP2A	6.341	0.867812913248248	1091	1099	1	GCCTCAGTG
MA0033.1	FOXL1	6.338	0.892273414382703	1182	1189	1	AAGGCATA
MA0465.1	CDX2	6.338	0.848182709470569	879	889	-1	ATACAAAAAAA
MA0140.2	TAL1::GATA1	6.334	0.803738793001603	2060	2077	-1	TGAATCTGAGATGTCCAC
MA0597.1	THAP1	6.332	0.861423636841559	940	948	1	CTGACCTCA
MA0130.1	ZNF354C	6.331	0.886867302367815	1532	1537	1	GACCAC
MA0105.3	NFKB1	6.329	0.841304508015136	604	614	-1	TTGATTTTCCA
MA0597.1	THAP1	6.326	0.86124000796698	500	508	-1	ATTCCCGGA
MA0003.1	TFAP2A	6.325	0.867290799623806	1901	1909	1	GCCGTTCGG
MA0081.1	SPIB	6.322	0.858302063374879	412	418	-1	AGAGAAA
MA0597.1	THAP1	6.319	0.86102577427997	286	294	-1	TTTCCAGAA
MA0077.1	SOX9	6.315	0.808287314677229	1422	1430	-1	ACATAGTTT
MA0465.1	CDX2	6.314	0.847821835127642	1101	1111	-1	AAATCACAAAA
MA0599.1	KLF5	6.308	0.883499477894863	1341	1350	-1	GGCCCACCCT
MA0098.1	ETS1	6.300	0.930939424921852	289	294	-1	TTTCCA
MA0098.1	ETS1	6.300	0.930939424921852	423	428	-1	CTTCCA
MA0098.1	ETS1	6.300	0.930939424921852	458	463	-1	TTTCCA
MA0098.1	ETS1	6.300	0.930939424921852	604	609	-1	TTTCCA
MA0098.1	ETS1	6.300	0.930939424921852	1287	1292	-1	TTTCCA
MA0098.1	ETS1	6.300	0.930939424921852	1832	1837	1	TTTCCA
MA0523.1	TCF7L2	6.296	0.829448475174955	447	460	1	TGAGTTCAGAGTGG
MA0080.2	SPI1	6.293	0.825074728342349	1038	1044	1	AGGAAAA
MA0161.1	NFIC	6.285	0.885705642390383	35	40	-1	CTGGAA
MA0161.1	NFIC	6.285	0.885705642390383	288	293	1	CTGGAA
MA0161.1	NFIC	6.285	0.885705642390383	422	427	1	CTGGAA
MA0161.1	NFIC	6.285	0.885705642390383	533	538	-1	CTGGAA
MA0161.1	NFIC	6.285	0.885705642390383	1762	1767	1	CTGGAA
MA0032.1	FOXC1	6.267	0.932617778040821	1271	1278	1	AGAATGTA
MA0052.2	MEF2A	6.259	0.812117240739706	103	117	-1	AGAAAAATATAGAAA
MA0597.1	THAP1	6.256	0.859097671096885	251	259	1	ATGCCCTTT
MA0052.2	MEF2A	6.248	0.811969160397048	230	244	-1	GTCTCAAAATGGTAT
MA0036.2	GATA2	6.234	0.836589557975774	1247	1260	1	CAGTCCTAATCTTC
MA0036.1	GATA2	6.232	0.975649554884706	650	654	-1	AGATA
MA0036.1	GATA2	6.232	0.975649554884706	1435	1439	1	AGATA
MA0036.1	GATA2	6.232	0.975649554884706	1505	1509	1	AGATA
MA0036.1	GATA2	6.232	0.975649554884706	1521	1525	1	AGATA
MA0488.1	JUN	6.229	0.855560630663131	940	952	-1	CCACTGAGGTCAG
MA0052.2	MEF2A	6.227	0.811686461561064	1515	1529	1	CGCCTAAGATAGCCA
MA0084.1	SRY	6.226	0.818008534916686	1102	1110	-1	AATCACAAA
MA0084.1	SRY	6.226	0.818008534916686	2076	2084	1	CATCACAAA
MA0095.1	YY1	6.225	0.889776677747558	556	561	1	TCCATA
MA0105.3	NFKB1	6.225	0.83978730065787	1207	1217	1	TGAACTTTTCC
MA0079.3	SP1	6.224	0.859445726731499	1784	1794	-1	GCCCTTCCTTC
MA0037.1	GATA3	6.224	0.909211853625955	1253	1258	-1	AGATTA
MA0003.1	TFAP2A	6.220	0.863864428963406	1049	1057	1	GCCCAGGAG
MA0597.1	THAP1	6.216	0.857873478599687	909	917	1	TTGCCATGT
MA0003.1	TFAP2A	6.203	0.863309683237436	1947	1955	-1	GCCGGGACG
MA0525.1	TP63	6.201	0.800735227950646	609	628	-1	CCTGAAGCACAGACTTGATT
MA0133.1	BRCA1	6.197	0.896715244367802	1222	1228	1	ACAACTC
MA0052.2	MEF2A	6.195	0.811255682382421	719	733	-1	GTCTCAAAAAAAAAA
MA0077.1	SOX9	6.160	0.803837735860265	201	209	-1	GCATGGTTA
MA0036.2	GATA2	6.159	0.835567022601972	1428	1441	-1	TGTATCTTTTCACA
MA0080.2	SPI1	6.144	0.820109989459506	1910	1916	-1	GGGAAGG
MA0057.1	MZF1_5-13	6.131	0.815021265126198	576	585	1	TGGGGGGAAA
MA0057.1	MZF1_5-13	6.131	0.815021265126198	661	670	-1	GGTTGGGGAG
MA0595.1	SREBF1	6.130	0.803486676083386	295	304	-1	TTCTCCCCAC
MA0470.1	E2F4	6.130	0.841885517380141	1791	1801	1	GGGCGCAAGGG
MA0161.1	NFIC	6.127	0.880413655041652	1226	1231	-1	TTGGAG
MA0161.1	NFIC	6.127	0.880413655041652	1266	1271	-1	TTGGAG
MA0597.1	THAP1	6.125	0.855088440668563	1013	1021	1	TCTCCAGCA
MA0079.3	SP1	6.125	0.858200193392389	1943	1953	1	GCCCCGTCCCG
MA0497.1	MEF2C	6.125	0.815122760873562	104	118	-1	TAGAAAAATATAGAA
MA0133.1	BRCA1	6.124	0.8932143686163	1674	1680	-1	ACAAACC
MA0077.1	SOX9	6.116	0.802574629615449	1604	1612	1	CCCTTGATT
MA0510.1	RFX5	6.113	0.843874517516419	744	758	-1	AGCCTGAGCAACAGA
MA0465.1	CDX2	6.110	0.844754403212761	997	1007	-1	TGGTCAGAAAA
MA0465.1	CDX2	6.110	0.844754403212761	2006	2016	-1	TGGTCATACAA
MA0161.1	NFIC	6.106	0.879710289634542	910	915	-1	ATGGCA
MA0028.1	ELK1	6.093	0.814725008689258	981	990	1	CAACCTGATG
MA0510.1	RFX5	6.087	0.843578082545398	314	328	1	GCTCCTAGCAGCAAA
MA0105.3	NFKB1	6.081	0.837686552009349	635	645	-1	GGGCATTCCTA
MA0595.1	SREBF1	6.078	0.802344822660568	575	584	-1	TTCCCCCCAT
MA0516.1	SP2	6.078	0.806520076084791	349	363	-1	AACCCTCCCCTACAG
MA0007.2	AR	6.076	0.824068918039537	1418	1432	1	GGGAAAACTATGTGA
MA0524.1	TFAP2C	6.067	0.840481607971014	1654	1668	1	CCTGACTCTAGGGCC
MA0599.1	KLF5	6.067	0.880433620538895	297	306	-1	CCTTCTCCCC
MA0524.1	TFAP2C	6.066	0.840469058243525	1087	1101	1	CACAGCCTCAGTGAT
MA0058.2	MAX	6.066	0.860344064924046	679	688	-1	AGGCACCTGG
MA0497.1	MEF2C	6.054	0.814163503620075	1514	1528	1	ACGCCTAAGATAGCC
MA0028.1	ELK1	6.044	0.813096674422704	419	428	1	TACCTGGAAG
MA0007.2	AR	6.042	0.823611554670487	156	170	1	AAGAAGACTGAGGAC
MA0081.1	SPIB	6.039	0.848633625140985	337	343	-1	TGAGGAT
MA0033.1	FOXL1	6.024	0.878042269686229	109	116	-1	GAAAAATA
MA0478.1	FOSL2	6.023	0.856426309586876	1149	1159	1	TGGTTAGTCAC
MA0133.1	BRCA1	6.018	0.888130905196312	1849	1855	-1	ACAAAAG
MA0595.1	SREBF1	6.015	0.800961423321385	940	949	1	CTGACCTCAG
MA0133.1	BRCA1	6.009	0.887699290377633	906	912	-1	GCAAAAC
MA0516.1	SP2	5.996	0.805407276487574	1626	1640	-1	GCCCCACTTCTGGAG
MA0028.1	ELK1	5.996	0.811501571467713	1414	1423	1	CAGAGGGAAA
MA0081.1	SPIB	5.995	0.847130405062216	287	293	1	TCTGGAA
MA0478.1	FOSL2	5.993	0.856011557695581	493	503	-1	CGGAGAGTCAG
MA0599.1	KLF5	5.990	0.879454072752963	792	801	1	CCTCCGCCTC
MA0032.1	FOXC1	5.986	0.916899343526577	1871	1878	1	ACTACGTA
MA0032.1	FOXC1	5.986	0.916899343526577	1873	1880	-1	ACTACGTA
MA0033.1	FOXL1	5.980	0.876048096544048	1432	1439	1	AAAAGATA
MA0057.1	MZF1_5-13	5.979	0.810213126133137	575	584	1	ATGGGGGGAA
MA0036.1	GATA2	5.978	0.960903371133534	5	9	1	GGATG
MA0036.1	GATA2	5.978	0.960903371133534	249	253	1	GGATG
MA0036.1	GATA2	5.978	0.960903371133534	1370	1374	-1	GGATG
MA0036.1	GATA2	5.978	0.960903371133534	1467	1471	1	GGATG
MA0036.1	GATA2	5.978	0.960903371133534	1681	1685	-1	GGATG
MA0036.1	GATA2	5.978	0.960903371133534	1836	1840	-1	GGATG
MA0098.1	ETS1	5.977	0.916040415637287	268	273	-1	ATTCCT
MA0098.1	ETS1	5.977	0.916040415637287	636	641	-1	ATTCCT
MA0098.1	ETS1	5.977	0.916040415637287	1494	1499	-1	GTTCCT
MA0098.1	ETS1	5.977	0.916040415637287	1510	1515	-1	GTTCCT
MA0476.1	FOS	5.975	0.868627712944383	965	975	-1	GGTGGCTCATG
MA0471.1	E2F6	5.975	0.849175647315238	1074	1084	-1	AGGAGGGGAAG
MA0036.2	GATA2	5.974	0.833044768679927	1130	1143	1	TTGCTTTTATCAAA
MA0057.1	MZF1_5-13	5.961	0.80964374125238	1911	1920	-1	GGTGGGGAAG
MA0028.1	ELK1	5.932	0.809374767527725	1892	1901	1	TCCCAGGAAG
MA0130.1	ZNF354C	5.916	0.868703271029763	3	8	-1	ATCCAG
MA0130.1	ZNF354C	5.916	0.868703271029763	247	252	-1	ATCCAG
MA0130.1	ZNF354C	5.916	0.868703271029763	457	462	-1	TTCCAC
MA0130.1	ZNF354C	5.916	0.868703271029763	473	478	1	ATCCAG
MA0130.1	ZNF354C	5.916	0.868703271029763	603	608	-1	TTCCAC
MA0130.1	ZNF354C	5.916	0.868703271029763	868	873	1	GCCCAC
MA0130.1	ZNF354C	5.916	0.868703271029763	1334	1339	-1	ATCCAG
MA0130.1	ZNF354C	5.916	0.868703271029763	1344	1349	-1	GCCCAC
MA0130.1	ZNF354C	5.916	0.868703271029763	1814	1819	-1	GCCCAC
MA0130.1	ZNF354C	5.916	0.868703271029763	1929	1934	1	GCCCAC
MA0080.2	SPI1	5.899	0.811946492638723	156	162	1	AAGAAGA
MA0098.1	ETS1	5.896	0.912304131575213	4	9	-1	CATCCA
MA0098.1	ETS1	5.896	0.912304131575213	248	253	-1	CATCCA
MA0098.1	ETS1	5.896	0.912304131575213	1354	1359	1	TATCCA
MA0007.2	AR	5.882	0.821459256463193	276	290	-1	CAGAACACGGGCTGC
MA0079.3	SP1	5.876	0.855067488327354	662	672	1	TCCCCAACCCC
MA0161.1	NFIC	5.859	0.871437372703298	806	811	-1	TTGGAC
MA0080.2	SPI1	5.857	0.810547036040875	1629	1635	1	CAGAAGT
MA0489.1	JUN (var.2)	5.853	0.840251909069706	1707	1720	-1	ATAAGGTGGGTCAC
MA0475.1	FLI1	5.844	0.830139117162879	1036	1046	1	ACAGGAAAACC
MA0056.1	MZF1_1-4	5.838	0.851836911132592	842	847	1	TTGGGA
MA0084.1	SRY	5.833	0.804851087985305	877	885	-1	AAAAAAAAT
MA0084.1	SRY	5.824	0.804549772406724	1606	1614	-1	GAAATCAAG
MA0057.1	MZF1_5-13	5.823	0.805278457166575	1922	1931	-1	GGCGGGGAGG
MA0032.1	FOXC1	5.823	0.907781532758528	1450	1457	1	ACCGTGTA
MA0597.1	THAP1	5.813	0.845539739190424	640	648	1	ATGCCCTGT
MA0057.1	MZF1_5-13	5.809	0.80483560225932	454	463	1	AGAGTGGAAA
MA0528.1	ZNF263	5.805	0.802312713065022	1912	1932	-1	GGGCGGGGAGGGGGTGGGGAA
MA0033.1	FOXL1	5.805	0.868116726092192	267	274	1	TAGGAATA
MA0024.2	E2F1	5.805	0.855356293899451	575	585	1	ATGGGGGGAAA
MA0081.1	SPIB	5.804	0.840605063356655	346	352	-1	ACAGGAT
MA0597.1	THAP1	5.803	0.845233691066125	1339	1347	-1	CCACCCTGA
MA0484.1	HNF4G	5.798	0.82398390530386	529	543	1	AGGATTCCAGGGCCA
MA0036.1	GATA2	5.778	0.949292202825526	228	232	1	TGATA
MA0036.1	GATA2	5.778	0.949292202825526	1137	1141	-1	TGATA
MA0098.1	ETS1	5.777	0.906815022891426	50	55	-1	TTTCCC
MA0098.1	ETS1	5.777	0.906815022891426	580	585	-1	TTTCCC
MA0098.1	ETS1	5.777	0.906815022891426	1074	1079	1	CTTCCC
MA0098.1	ETS1	5.777	0.906815022891426	1213	1218	1	TTTCCC
MA0098.1	ETS1	5.777	0.906815022891426	1418	1423	-1	TTTCCC
MA0098.1	ETS1	5.777	0.906815022891426	1911	1916	1	CTTCCC
MA0258.2	ESR2	5.774	0.806047297639786	1664	1678	1	GGGCCACCAAGGTTT
MA0516.1	SP2	5.768	0.802313150778238	1780	1794	-1	GCCCTTCCTTCACAG
MA0597.1	THAP1	5.764	0.844040103381358	1767	1775	1	ATGCCAGCT
MA0258.2	ESR2	5.764	0.805915191670176	1556	1570	1	GGGACAGATTCTCCC
MA0516.1	SP2	5.758	0.802177443510284	1454	1468	-1	CCTCCACCTTTTACA
MA0052.2	MEF2A	5.757	0.805359392374751	2035	2049	1	TTCTAAATAGAACAG
MA0473.1	ELF1	5.756	0.829365428743468	1033	1045	1	GCCACAGGAAAAC
MA0057.1	MZF1_5-13	5.750	0.802969285150171	1464	1473	1	GGAGGATGAA
MA0003.1	TFAP2A	5.747	0.84842944494084	1033	1041	1	GCCACAGGA
MA0475.1	FLI1	5.732	0.828469997593521	19	29	1	CAAGGAAGAGA
MA0144.2	STAT3	5.731	0.866983240937316	1282	1292	1	TTATTTGGAAA
MA0258.2	ESR2	5.728	0.805439610179578	588	602	1	TGGGCACAGTGGCAG
MA0130.1	ZNF354C	5.723	0.860255902238813	757	762	-1	CTCCAG
MA0130.1	ZNF354C	5.723	0.860255902238813	1014	1019	1	CTCCAG
MA0130.1	ZNF354C	5.723	0.860255902238813	1626	1631	1	CTCCAG
MA0258.2	ESR2	5.712	0.805228240628201	1976	1990	1	AGGGCCGAATGGCCC
MA0102.3	CEBPA	5.711	0.866407718848125	905	915	-1	ATGGCAAAACC
MA0033.1	FOXL1	5.708	0.86372048075602	697	704	1	TTTCAATA
MA0528.1	ZNF263	5.704	0.801422559751828	1928	1948	-1	CGGGGCGGAGCGGGGTGGGCG
MA0093.1	USF1	5.702	0.800786337596817	280	286	1	CCCGTGT
MA0080.1	SPI1	5.702	0.873736708044189	50	55	1	GGGAAA
MA0080.1	SPI1	5.702	0.873736708044189	580	585	1	GGGAAA
MA0080.1	SPI1	5.702	0.873736708044189	1213	1218	-1	GGGAAA
MA0080.1	SPI1	5.702	0.873736708044189	1418	1423	1	GGGAAA
MA0468.1	DUX4	5.700	0.867745337730864	95	105	1	AAAATTAATTT
MA0528.1	ZNF263	5.687	0.801272731966439	1076	1096	-1	TGAGGCTGTGACAGGAGGGGA
MA0476.1	FOS	5.679	0.864679924123441	127	137	1	AGTGACTAATG
MA0081.1	SPIB	5.670	0.836027074934952	394	400	-1	AGATGAA
MA0081.1	SPIB	5.670	0.836027074934952	433	439	1	AGAGGAG
MA0081.1	SPIB	5.670	0.836027074934952	1110	1116	-1	AGATGAA
MA0528.1	ZNF263	5.668	0.801105277382769	1416	1436	1	GAGGGAAAACTATGTGAAAAG
MA0528.1	ZNF263	5.665	0.801078837185347	656	676	-1	AAATGGGGTTGGGGAGGGGAG
MA0032.1	FOXC1	5.653	0.898272159564858	1332	1339	-1	ATCCAGTA
MA0003.1	TFAP2A	5.651	0.845296763194188	1026	1034	-1	GCCACGGTG
MA0081.1	SPIB	5.640	0.835002152153974	220	226	1	AGAGGCA
MA0081.1	SPIB	5.640	0.835002152153974	1415	1421	1	AGAGGGA
MA0476.1	FOS	5.640	0.864159776272033	127	137	-1	CATTAGTCACT
MA0475.1	FLI1	5.639	0.827084032236822	1076	1086	-1	ACAGGAGGGGA
MA0056.1	MZF1_1-4	5.636	0.842620283344776	577	582	1	GGGGGG
MA0056.1	MZF1_1-4	5.636	0.842620283344776	1464	1469	1	GGAGGA
MA0056.1	MZF1_1-4	5.636	0.842620283344776	1800	1805	1	GGAGGA
MA0144.2	STAT3	5.630	0.865759670967334	498	508	1	TCTCCGGGAAT
MA0080.1	SPI1	5.628	0.870631203979035	1629	1634	1	CAGAAG
MA0479.1	FOXH1	5.619	0.851671920737231	2020	2030	-1	CCAAATTCACT
MA0597.1	THAP1	5.615	0.839479986329298	352	360	-1	CCTCCCCTA
MA0037.1	GATA3	5.612	0.883537537501649	899	904	1	AGATGG
MA0133.1	BRCA1	5.608	0.868468452345411	1818	1824	1	GCAAACC
MA0007.2	AR	5.608	0.817773445783202	738	752	-1	AGCAACAGAGTGAGA
MA0133.1	BRCA1	5.605	0.868324580739185	914	920	-1	CCAACAT
MA0137.3	STAT1	5.596	0.836880861067624	418	428	1	TTACCTGGAAG
MA0032.1	FOXC1	5.594	0.89497184769176	890	897	1	TTTCAGTA
MA0033.1	FOXL1	5.574	0.857647317095742	1240	1247	-1	GCAATATA
MA0098.1	ETS1	5.574	0.897451249254377	529	534	-1	AATCCT
MA0484.1	HNF4G	5.568	0.821020324136118	1846	1860	-1	TCAGAACAAAAGCTA
MA0095.2	YY1	5.567	0.805646162566251	391	402	-1	CAAGATGAATGT
MA0528.1	ZNF263	5.564	0.800188683872153	1914	1934	-1	GTGGGCGGGGAGGGGGTGGGG
MA0597.1	THAP1	5.559	0.837766116833222	420	428	-1	CTTCCAGGT
MA0036.1	GATA2	5.559	0.936577973528256	396	400	-1	AGATG
MA0036.1	GATA2	5.559	0.936577973528256	631	635	-1	AGATG
MA0036.1	GATA2	5.559	0.936577973528256	899	903	1	AGATG
MA0036.1	GATA2	5.559	0.936577973528256	1112	1116	-1	AGATG
MA0036.1	GATA2	5.559	0.936577973528256	1305	1309	1	AGATG
MA0036.1	GATA2	5.559	0.936577973528256	2065	2069	-1	AGATG
MA0597.1	THAP1	5.556	0.837674302395932	1684	1692	-1	CCGCCCAGG
MA0476.1	FOS	5.556	0.863039457822847	820	830	-1	GCTGAGGCATG
MA0488.1	JUN	5.555	0.848220030779838	1102	1114	1	TTTGTGATTTCAT
MA0080.2	SPI1	5.547	0.800217713532946	711	717	-1	AAGAAGG
MA0080.2	SPI1	5.547	0.800217713532946	991	997	-1	AAGAAGG
MA0597.1	THAP1	5.542	0.837245835021913	1364	1372	-1	ATGCCAGTC
MA0497.1	MEF2C	5.542	0.807246042862534	1224	1238	1	AACTCCAAAATATTA
MA0462.1	BATF::JUN	5.539	0.857507477563526	129	139	-1	AACATTAGTCA
MA0597.1	THAP1	5.529	0.836847972460323	553	561	1	TTGTCCATA
MA0095.2	YY1	5.527	0.805065792743725	2081	2092	1	CAAAATGATTGA
MA0003.1	TFAP2A	5.527	0.841250382604763	847	855	-1	GCCTGTAGT
MA0477.1	FOSL1	5.522	0.845322772321643	1150	1160	1	GGTTAGTCACA
MA0477.1	FOSL1	5.522	0.845322772321643	1706	1716	-1	GGTGGGTCACA
MA0462.1	BATF::JUN	5.522	0.857291344163999	85	95	1	ATGATGAGTTA
MA0024.2	E2F1	5.515	0.850993322307336	798	808	-1	GACCCGGGAGG
MA0599.1	KLF5	5.508	0.873322358041027	1459	1468	-1	CCTCCACCTT
MA0036.2	GATA2	5.504	0.826636880337436	70	83	-1	TATTTCTTCTCATT
MA0081.1	SPIB	5.503	0.830321671454173	145	151	1	TGCAGAA
MA0506.1	NRF1	5.501	0.844923402347345	549	559	1	GAGCTTGTCCA
MA0032.1	FOXC1	5.501	0.889769661179929	1438	1445	-1	TCCGTGTA
MA0080.1	SPI1	5.496	0.865091656187139	73	78	1	GAGAAG
MA0080.1	SPI1	5.496	0.865091656187139	300	305	1	GAGAAG
MA0080.1	SPI1	5.496	0.865091656187139	653	658	-1	GAGAAG
MA0080.1	SPI1	5.496	0.865091656187139	1119	1124	-1	GAGAAG
MA0080.1	SPI1	5.496	0.865091656187139	1444	1449	1	GAGAAG
MA0597.1	THAP1	5.492	0.835715594400416	1788	1796	-1	GCGCCCTTC
MA0133.1	BRCA1	5.486	0.862617673692216	1177	1183	1	GCAACAA
MA0593.1	FOXP2	5.476	0.814868843885886	644	654	-1	AGATAGACAGG
MA0477.1	FOSL1	5.466	0.844547102338207	492	502	-1	GGAGAGTCAGT
MA0489.1	JUN (var.2)	5.465	0.835259081238051	966	979	-1	GCGTGGTGGCTCAT
MA0032.1	FOXC1	5.460	0.887476224115573	849	856	-1	TGCCTGTA
MA0032.1	FOXC1	5.460	0.887476224115573	959	966	-1	TGCCTGTA
MA0033.1	FOXL1	5.458	0.852389951539083	554	561	1	TGTCCATA
MA0033.1	FOXL1	5.458	0.852389951539083	1234	1241	-1	TATTAATA
MA0033.1	FOXL1	5.458	0.852389951539083	1234	1241	1	TATTAATA
MA0033.1	FOXL1	5.458	0.852389951539083	1718	1725	-1	TGTGCATA
MA0490.1	JUNB	5.457	0.860440466096528	493	503	-1	CGGAGAGTCAG
MA0144.2	STAT3	5.451	0.86359116577301	1891	1901	-1	CTTCCTGGGAG
MA0033.1	FOXL1	5.446	0.85184608613667	887	894	-1	TGAAAATA
MA0033.1	FOXL1	5.446	0.85184608613667	1287	1294	1	TGGAAATA
MA0133.1	BRCA1	5.431	0.859980027578071	1127	1133	-1	GCAAGCC
MA0133.1	BRCA1	5.431	0.859980027578071	1486	1492	1	GCAAGCC
MA0037.1	GATA3	5.421	0.875524801587038	1435	1440	1	AGATAC
MA0597.1	THAP1	5.412	0.833267209406021	1832	1840	1	TTTCCATCC
MA0036.2	GATA2	5.412	0.825382570278905	226	239	-1	AAAATGGTATCAGT
MA0154.2	EBF1	5.403	0.869225875487039	1658	1668	-1	GGCCCTAGAGT
MA0492.1	JUND (var.2)	5.400	0.853057182228775	1104	1118	-1	CAAGATGAAATCACA
MA0484.1	HNF4G	5.393	0.818765425421532	252	266	-1	GCATACGAAAGGGCA
MA0597.1	THAP1	5.376	0.832165436158544	915	923	-1	TGGCCAACA
MA0098.1	ETS1	5.373	0.888179729544787	377	382	1	TATCCC
MA0098.1	ETS1	5.373	0.888179729544787	1647	1652	-1	TATCCC
MA0080.1	SPI1	5.372	0.859887838564448	503	508	1	GGGAAT
MA0477.1	FOSL1	5.371	0.843231233616305	1706	1716	1	TGTGACCCACC
MA0033.1	FOXL1	5.369	0.848356283137853	1283	1290	-1	TCCAAATA
MA0003.1	TFAP2A	5.365	0.835963982157289	1980	1988	-1	GCCATTCGG
MA0161.1	NFIC	5.360	0.854724070886736	588	593	1	TGGGCA
MA0161.1	NFIC	5.360	0.854724070886736	1815	1820	1	TGGGCA
MA0080.1	SPI1	5.359	0.859342277039489	622	627	-1	CTGAAG
MA0080.1	SPI1	5.359	0.859342277039489	1257	1262	-1	CTGAAG
MA0036.2	GATA2	5.359	0.824659978614752	1519	1532	-1	CATTGGCTATCTTA
MA0597.1	THAP1	5.350	0.831369711035366	1696	1704	-1	CAGCCCCGA
MA0032.1	FOXC1	5.349	0.881267162795	676	683	-1	CCTGGGTA
MA0033.1	FOXL1	5.343	0.847177908099292	1970	1977	-1	CTTATATA
MA0497.1	MEF2C	5.332	0.804408803098698	713	727	-1	AAAAAAAAAAAAGAA
MA0130.1	ZNF354C	5.331	0.84309855215564	969	974	1	AGCCAC
MA0003.1	TFAP2A	5.326	0.834691330197711	217	225	-1	GCCTCTTGC
MA0133.1	BRCA1	5.325	0.854896564158082	217	223	1	GCAAGAG
MA0133.1	BRCA1	5.325	0.854896564158082	428	434	1	GCAAGAG
MA0056.1	MZF1_1-4	5.322	0.828293446090449	433	438	1	AGAGGA
MA0056.1	MZF1_1-4	5.322	0.828293446090449	1010	1015	-1	AGAGGA
MA0056.1	MZF1_1-4	5.322	0.828293446090449	1216	1221	-1	AGGGGG
MA0056.1	MZF1_1-4	5.322	0.828293446090449	1919	1924	-1	AGGGGG
MA0095.1	YY1	5.315	0.843299769869816	1679	1684	1	GTCATC
MA0080.1	SPI1	5.308	0.857201997210801	1008	1013	-1	AGGAAA
MA0080.1	SPI1	5.308	0.857201997210801	1038	1043	1	AGGAAA
MA0032.1	FOXC1	5.308	0.878973725730644	44	51	-1	CCCAGGTA
MA0003.1	TFAP2A	5.295	0.833679735050355	1979	1987	1	GCCGAATGG
MA0597.1	THAP1	5.290	0.82953342228957	1074	1082	1	CTTCCCCTC
MA0597.1	THAP1	5.290	0.82953342228957	1265	1273	1	CCTCCAAGA
MA0037.1	GATA3	5.286	0.869861349500794	431	436	1	AGAGAG
MA0037.1	GATA3	5.286	0.869861349500794	1546	1551	1	AGAGAG
MA0144.2	STAT3	5.282	0.861543806120268	957	967	-1	ATGCCTGTAAT
MA0037.2	GATA3	5.281	0.852094773556387	1251	1258	-1	AGATTAGG
MA0037.2	GATA3	5.281	0.852094773556387	1280	1287	-1	AAATAAGG
MA0037.2	GATA3	5.281	0.852094773556387	1351	1358	-1	GGATAAGG
MA0037.2	GATA3	5.281	0.852094773556387	1473	1480	1	AGGTAAGG
MA0037.2	GATA3	5.281	0.852094773556387	1971	1978	1	ATATAAGG
MA0081.1	SPIB	5.278	0.822634750596836	1894	1900	1	CCAGGAA
MA0133.1	BRCA1	5.268	0.852163003639786	1773	1779	-1	ACAAAGC
MA0523.1	TCF7L2	5.263	0.815172091567816	1105	1118	-1	CAAGATGAAATCAC
MA0056.1	MZF1_1-4	5.262	0.825555833876247	564	569	1	CTGGGA
MA0056.1	MZF1_1-4	5.262	0.825555833876247	1645	1650	1	CTGGGA
MA0056.1	MZF1_1-4	5.262	0.825555833876247	1892	1897	-1	CTGGGA
MA0133.1	BRCA1	5.252	0.85139568840658	437	443	-1	TCAACTC
MA0133.1	BRCA1	5.251	0.851347731204505	904	910	-1	AAAACCC
MA0079.3	SP1	5.249	0.84717911051299	353	363	-1	AACCCTCCCCT
MA0037.1	GATA3	5.249	0.868309144114194	471	476	-1	GGATTG
MA0037.1	GATA3	5.249	0.868309144114194	1020	1025	-1	GGATTG
MA0080.1	SPI1	5.248	0.854684020941757	256	261	-1	CGAAAG
MA0484.1	HNF4G	5.238	0.816768229417185	382	396	-1	GAATGTCAAAGGCAG
MA0095.1	YY1	5.236	0.839264961383727	574	579	-1	CCCATT
MA0095.1	YY1	5.236	0.839264961383727	670	675	1	CCCATT
MA0510.1	RFX5	5.234	0.833852735226892	482	496	1	CTGCACTGCCACTGA
MA0033.1	FOXL1	5.231	0.842101831010103	195	202	1	AAACAATA
MA0105.3	NFKB1	5.230	0.825271711037876	1070	1080	1	TTGGCTTCCCC
MA0037.2	GATA3	5.228	0.851260838323882	91	98	1	AGTTAAAA
MA0037.2	GATA3	5.228	0.851260838323882	411	418	-1	AGAGAAAA
MA0037.2	GATA3	5.228	0.851260838323882	1109	1116	-1	AGATGAAA
MA0037.2	GATA3	5.228	0.851260838323882	1134	1141	-1	TGATAAAA
MA0470.1	E2F4	5.228	0.827601413437909	797	807	-1	ACCCGGGAGGC
MA0080.1	SPI1	5.227	0.853802729247592	1393	1398	1	GTGAAG
MA0080.1	SPI1	5.227	0.853802729247592	1782	1787	1	GTGAAG
MA0033.1	FOXL1	5.227	0.841920542542633	1968	1975	1	GGTATATA
MA0597.1	THAP1	5.224	0.827513504669194	277	285	1	CAGCCCGTG
MA0148.1	FOXA1	5.221	0.806905216724405	881	891	1	TTTTTGTATTT
MA0489.1	JUN (var.2)	5.220	0.832106393560846	821	834	-1	GGAGGCTGAGGCAT
MA0081.1	SPIB	5.212	0.820379920478684	189	195	1	AGGAGAA
MA0081.1	SPIB	5.212	0.820379920478684	2092	2098	1	AGGAGAA
MA0162.2	EGR1	5.210	0.835974766613349	1987	2000	1	GCCCAGCCGACTGC
MA0032.1	FOXC1	5.209	0.873435914282565	1470	1477	1	TGAAGGTA
MA0468.1	DUX4	5.207	0.862378807752715	1321	1331	-1	CGACCTCATCA
MA0133.1	BRCA1	5.205	0.849141699909038	980	986	1	CCAACCT
MA0133.1	BRCA1	5.175	0.847702983846777	1481	1487	-1	GCAACTG
MA0475.1	FLI1	5.173	0.820139302600029	456	466	1	AGTGGAAATGG
MA0003.1	TFAP2A	5.172	0.829665986562457	1576	1584	1	GCCCCTAGA
MA0037.1	GATA3	5.162	0.864659363880837	54	59	-1	TGATTT
MA0037.1	GATA3	5.162	0.864659363880837	608	613	-1	TGATTT
MA0037.1	GATA3	5.162	0.864659363880837	1098	1103	1	TGATTT
MA0037.1	GATA3	5.162	0.864659363880837	1106	1111	1	TGATTT
MA0037.1	GATA3	5.162	0.864659363880837	1608	1613	1	TGATTT
MA0161.1	NFIC	5.161	0.8480588463146	488	493	-1	GTGGCA
MA0161.1	NFIC	5.161	0.8480588463146	596	601	1	GTGGCA
MA0003.1	TFAP2A	5.158	0.829209137141071	384	392	1	GCCTTTGAC
MA0144.2	STAT3	5.147	0.859908341308907	418	428	-1	CTTCCAGGTAA
MA0133.1	BRCA1	5.135	0.845784695763762	1380	1386	1	GAAACAC
MA0148.2	FOXA1	5.128	0.807165182766877	881	891	1	TTTTTGTATTT
MA0037.1	GATA3	5.125	0.863107158494236	228	233	1	TGATAC
MA0080.1	SPI1	5.116	0.849144473149861	290	295	1	GGAAAG
MA0161.1	NFIC	5.108	0.846283686001418	3	8	1	CTGGAT
MA0161.1	NFIC	5.108	0.846283686001418	247	252	1	CTGGAT
MA0161.1	NFIC	5.108	0.846283686001418	473	478	-1	CTGGAT
MA0161.1	NFIC	5.108	0.846283686001418	1334	1339	1	CTGGAT
MA0484.1	HNF4G	5.107	0.815080276665123	1298	1312	1	TCGTTGCAGATGTCA
MA0036.1	GATA2	5.105	0.910220621469076	86	90	1	TGATG
MA0036.1	GATA2	5.105	0.910220621469076	986	990	1	TGATG
MA0036.1	GATA2	5.105	0.910220621469076	1321	1325	1	TGATG
MA0036.1	GATA2	5.105	0.910220621469076	2076	2080	-1	TGATG
MA0477.1	FOSL1	5.105	0.839546801194982	820	830	-1	GCTGAGGCATG
MA0133.1	BRCA1	5.105	0.844345979701502	1997	2003	-1	ACAGCAG
MA0081.1	SPIB	5.104	0.816690198467163	1743	1749	1	AGCGGCA
MA0080.1	SPI1	5.101	0.8485149790826	156	161	1	AAGAAG
MA0080.1	SPI1	5.101	0.8485149790826	712	717	-1	AAGAAG
MA0080.1	SPI1	5.101	0.8485149790826	992	997	-1	AAGAAG
MA0162.2	EGR1	5.100	0.834796758736253	1907	1920	1	CGGCCTTCCCCACC
MA0133.1	BRCA1	5.090	0.843626621670371	1180	1186	1	ACAAGGC
MA0133.1	BRCA1	5.086	0.843434792862069	788	794	1	GCAACCT
MA0105.3	NFKB1	5.076	0.82302507706654	1816	1826	-1	AGGGTTTGCCC
MA0133.1	BRCA1	5.072	0.842763392033014	1139	1145	1	TCAAAAG
MA0597.1	THAP1	5.048	0.822127057681526	1941	1949	1	CCGCCCCGT
MA0103.2	ZEB1	5.047	0.831093689474341	979	987	1	CCCAACCTG
MA0036.1	GATA2	5.047	0.906853382659754	1336	1340	1	GGATC
MA0133.1	BRCA1	5.043	0.841372633172829	808	814	1	CCAAGCG
MA0471.1	E2F6	5.037	0.835336633633551	185	195	1	ACGCAGGAGAA
MA0003.1	TFAP2A	5.029	0.824999596044007	1694	1702	-1	GCCCCGAAT
MA0597.1	THAP1	5.023	0.821361937370778	1800	1808	-1	CTGTCCTCC
MA0599.1	KLF5	5.021	0.867127036330004	662	671	1	TCCCCAACCC
MA0133.1	BRCA1	5.019	0.84022166032302	283	289	-1	AGAACAC
MA0037.1	GATA3	5.017	0.858576396825241	335	340	-1	GGATAA
MA0037.1	GATA3	5.017	0.858576396825241	1353	1358	-1	GGATAA
MA0037.1	GATA3	5.017	0.858576396825241	1648	1653	1	GGATAA
MA0597.1	THAP1	5.010	0.820964074809188	577	585	-1	TTTCCCCCC
MA0478.1	FOSL2	5.008	0.842393870598079	1705	1715	1	GTGTGACCCAC
MA0597.1	THAP1	5.004	0.820780445934609	866	874	1	ACGCCCACC
MA0056.1	MZF1_1-4	5.004	0.813784101355175	952	957	1	GTGGGA
MA0056.1	MZF1_1-4	5.004	0.813784101355175	1023	1028	-1	GTGGGA
MA0003.1	TFAP2A	4.991	0.823759576185958	1685	1693	-1	GCCGCCCAG
MA0037.1	GATA3	4.990	0.857443706407993	521	526	1	TGAGAG
MA0137.3	STAT1	4.989	0.828587000033175	1891	1901	-1	CTTCCTGGGAG
MA0056.1	MZF1_1-4	4.989	0.813099698301624	668	673	-1	TGGGGT
MA0056.1	MZF1_1-4	4.989	0.813099698301624	902	907	1	TGGGGT
MA0056.1	MZF1_1-4	4.989	0.813099698301624	1635	1640	1	TGGGGC
MA0056.1	MZF1_1-4	4.989	0.813099698301624	2059	2064	1	TGTGGA
MA0032.1	FOXC1	4.986	0.860961854152044	419	426	-1	TCCAGGTA
MA0523.1	TCF7L2	4.984	0.811316224165694	693	706	-1	AGTATTGAAAGTAA
MA0133.1	BRCA1	4.980	0.838351329442081	1383	1389	1	ACACCAC
MA0003.1	TFAP2A	4.977	0.823302726764571	1992	2000	1	GCCGACTGC
MA0080.1	SPI1	4.977	0.843311161459909	268	273	1	AGGAAT
MA0080.1	SPI1	4.977	0.843311161459909	636	641	1	AGGAAT
MA0032.1	FOXC1	4.975	0.860346541768924	346	353	1	ATCCTGTA
MA0597.1	THAP1	4.972	0.819801091936851	1625	1633	1	TCTCCAGAA
MA0526.1	USF2	4.966	0.844522961070611	123	133	1	TTCAAGTGACT
MA0148.2	FOXA1	4.962	0.804317586124426	1814	1824	-1	GGTTTGCCCAC
MA0524.1	TFAP2C	4.956	0.826538860730856	43	57	-1	ATTTTCCCCAGGTAA
MA0488.1	JUN	4.954	0.841674481032273	1301	1313	1	TTGCAGATGTCAT
MA0076.2	ELK4	4.951	0.818023761426384	1784	1794	-1	GCCCTTCCTTC
MA0081.1	SPIB	4.940	0.811087287264482	164	170	1	TGAGGAC
MA0081.1	SPIB	4.940	0.811087287264482	748	754	-1	TGAGCAA
MA0081.1	SPIB	4.940	0.811087287264482	2074	2080	-1	TGATGAA
MA0081.1	SPIB	4.940	0.811087287264482	2090	2096	1	TGAGGAG
MA0148.1	FOXA1	4.938	0.801989951562473	1814	1824	-1	GGTTTGCCCAC
MA0468.1	DUX4	4.938	0.859450619995875	172	182	-1	TAATTCATTCT
MA0148.1	FOXA1	4.935	0.801937846278071	966	976	-1	TGGTGGCTCAT
MA0597.1	THAP1	4.931	0.818546294627224	1213	1221	1	TTTCCCCCT
MA0161.1	NFIC	4.929	0.840288333245577	1161	1166	1	ATGGCT
MA0033.1	FOXL1	4.928	0.828369229599175	273	280	-1	GCTGCATA
MA0148.1	FOXA1	4.927	0.801798898852998	1375	1385	-1	TGTTTCTACAA
MA0148.2	FOXA1	4.927	0.803717189241981	1375	1385	-1	TGTTTCTACAA
MA0523.1	TCF7L2	4.919	0.810417903803193	567	580	1	GGACTTGAATGGGG
MA0130.1	ZNF354C	4.916	0.824934520817588	1355	1360	1	ATCCAA
MA0056.1	MZF1_1-4	4.916	0.809768936774344	364	369	1	TAGGGA
MA0056.1	MZF1_1-4	4.916	0.809768936774344	1013	1018	-1	TGGAGA
MA0056.1	MZF1_1-4	4.916	0.809768936774344	1625	1630	-1	TGGAGA
MA0081.1	SPIB	4.911	0.810096528576203	822	828	-1	TGAGGCA
MA0081.1	SPIB	4.911	0.810096528576203	1567	1573	-1	TGAGGGA
MA0475.1	FLI1	4.909	0.8162049493294	683	693	-1	ACAGGAGGCAC
MA0103.2	ZEB1	4.906	0.828699824038635	1702	1710	-1	TCACACCAG
MA0137.3	STAT1	4.885	0.827165976066811	1265	1275	1	CCTCCAAGAAT
MA0103.2	ZEB1	4.883	0.828309335350541	1077	1085	1	CCCCTCCTG
MA0036.1	GATA2	4.873	0.896751666231786	472	476	-1	GGATT
MA0036.1	GATA2	4.873	0.896751666231786	530	534	1	GGATT
MA0036.1	GATA2	4.873	0.896751666231786	955	959	1	GGATT
MA0036.1	GATA2	4.873	0.896751666231786	1021	1025	-1	GGATT
MA0471.1	E2F6	4.873	0.832917019301145	1212	1222	-1	TAGGGGGAAAA
MA0597.1	THAP1	4.865	0.816526377006848	487	495	1	CTGCCACTG
MA0597.1	THAP1	4.865	0.816526377006848	594	602	-1	CTGCCACTG
MA0148.1	FOXA1	4.865	0.800722056308688	1427	1437	-1	TCTTTTCACAT
MA0599.1	KLF5	4.864	0.865129776558689	1928	1937	1	CGCCCACCCC
MA0133.1	BRCA1	4.854	0.832308721980584	1819	1825	1	CAAACCC
MA0056.1	MZF1_1-4	4.846	0.806575055857775	588	593	1	TGGGCA
MA0056.1	MZF1_1-4	4.846	0.806575055857775	676	681	-1	TGGGTA
MA0056.1	MZF1_1-4	4.846	0.806575055857775	1815	1820	1	TGGGCA
MA0507.1	POU2F2	4.845	0.801949806133963	99	111	1	TTAATTTCTATAT
MA0597.1	THAP1	4.832	0.815516418196661	586	594	-1	GTGCCCAAG
MA0080.1	SPI1	4.832	0.837226052143053	1469	1474	1	ATGAAG
MA0130.1	ZNF354C	4.828	0.821082870798916	337	342	1	ATCCTC
MA0130.1	ZNF354C	4.828	0.821082870798916	439	444	-1	ATCAAC
MA0130.1	ZNF354C	4.828	0.821082870798916	856	861	1	ATGCAC
MA0130.1	ZNF354C	4.828	0.821082870798916	1407	1412	1	ATTCAC
MA0130.1	ZNF354C	4.828	0.821082870798916	1437	1442	1	ATACAC
MA0130.1	ZNF354C	4.828	0.821082870798916	1465	1470	-1	ATCCTC
MA0130.1	ZNF354C	4.828	0.821082870798916	1719	1724	1	ATGCAC
MA0130.1	ZNF354C	4.828	0.821082870798916	2021	2026	-1	ATTCAC
MA0161.1	NFIC	4.826	0.836838493391658	757	762	1	CTGGAG
MA0161.1	NFIC	4.826	0.836838493391658	1014	1019	-1	CTGGAG
MA0161.1	NFIC	4.826	0.836838493391658	1626	1631	-1	CTGGAG
MA0154.2	EBF1	4.822	0.862618607506575	677	687	-1	GGCACCTGGGT
MA0148.2	FOXA1	4.819	0.801864536004724	966	976	-1	TGGTGGCTCAT
MA0148.2	FOXA1	4.816	0.8018130734148	1427	1437	-1	TCTTTTCACAT
MA0133.1	BRCA1	4.815	0.830438391099645	1699	1705	-1	CCAGCCC
MA0105.3	NFKB1	4.812	0.819173704544251	1053	1063	1	AGGAGATTCCA
MA0161.1	NFIC	4.801	0.836001153621289	842	847	1	TTGGGA
MA0033.1	FOXL1	4.794	0.822296065938897	205	212	1	CATGCATA
MA0003.1	TFAP2A	4.787	0.817102627474323	1666	1674	1	GCCACCAAG
MA0080.1	SPI1	4.786	0.83529560367012	417	422	-1	GGTAAG
MA0080.1	SPI1	4.786	0.83529560367012	1474	1479	1	GGTAAG
MA0473.1	ELF1	4.782	0.816792039879773	1781	1793	1	TGTGAAGGAAGGG
MA0593.1	FOXP2	4.777	0.802828451694472	1104	1114	-1	ATGAAATCACA
MA0524.1	TFAP2C	4.776	0.824279909782856	560	574	-1	TCAAGTCCCAGGCTA
MA0080.1	SPI1	4.776	0.834875940958612	285	290	-1	CAGAAC
MA0080.1	SPI1	4.776	0.834875940958612	1854	1859	-1	CAGAAC
MA0597.1	THAP1	4.769	0.813588315013575	1123	1131	-1	AAGCCCTGA
MA0081.1	SPIB	4.764	0.805074406949409	1417	1423	1	AGGGAAA
MA0597.1	THAP1	4.763	0.813404686138995	660	668	1	CCTCCCCAA
MA0133.1	BRCA1	4.761	0.827848702187575	1723	1729	1	ACAAAGG
MA0507.1	POU2F2	4.753	0.800665233795787	204	216	-1	TGACTATGCATGG
MA0133.1	BRCA1	4.752	0.827417087368897	324	330	1	GCAAAGC
MA0024.2	E2F1	4.751	0.839499148871559	184	194	1	AACGCAGGAGA
MA0103.2	ZEB1	4.734	0.825779647762454	680	688	-1	AGGCACCTG
MA0524.1	TFAP2C	4.734	0.823752821228322	1031	1045	-1	GTTTTCCTGTGGCCA
MA0003.1	TFAP2A	4.726	0.815112069281138	1722	1730	-1	GCCTTTGTG
MA0478.1	FOSL2	4.724	0.838467552693825	964	974	1	GCATGAGCCAC
MA0475.1	FLI1	4.724	0.813447921469299	1627	1637	1	TCCAGAAGTGG
MA0130.1	ZNF354C	4.723	0.816487152026638	1226	1231	1	CTCCAA
MA0130.1	ZNF354C	4.723	0.816487152026638	1266	1271	1	CTCCAA
MA0492.1	JUND (var.2)	4.715	0.846070891076265	1101	1115	1	TTTTGTGATTTCATC
MA0471.1	E2F6	4.715	0.830585927444315	1831	1841	-1	AGGATGGAAAT
MA0003.1	TFAP2A	4.714	0.814720484062806	1943	1951	1	GCCCCGTCC
MA0081.1	SPIB	4.704	0.803024561387453	65	71	1	ACAGCAA
MA0081.1	SPIB	4.704	0.803024561387453	687	693	-1	ACAGGAG
MA0081.1	SPIB	4.704	0.803024561387453	1080	1086	-1	ACAGGAG
MA0081.1	SPIB	4.704	0.803024561387453	1866	1872	1	ACAGGAC
MA0510.1	RFX5	4.701	0.827775818320956	463	477	-1	TGGATTGGCCACCAT
MA0462.1	BATF::JUN	4.701	0.846853372339782	2082	2092	1	AAAATGATTGA
MA0133.1	BRCA1	4.696	0.824731484052676	276	282	1	GCAGCCC
MA0079.3	SP1	4.693	0.84018399398223	379	389	1	TCCCTGCCTTT
MA0093.2	USF1	4.688	0.834724890753456	514	524	-1	CTCACCTGGCG
MA0003.1	TFAP2A	4.686	0.813806785220033	533	541	-1	GCCCTGGAA
MA0081.1	SPIB	4.686	0.802409607718866	578	584	1	GGGGGAA
MA0081.1	SPIB	4.686	0.802409607718866	1214	1220	-1	GGGGGAA
MA0490.1	JUNB	4.679	0.850379995930778	1149	1159	1	TGGTTAGTCAC
MA0488.1	JUN	4.677	0.838657646955608	400	412	-1	AAACTGAGGCCAA
MA0081.1	SPIB	4.675	0.802033802699174	850	856	1	ACAGGCA
MA0081.1	SPIB	4.675	0.802033802699174	960	966	1	ACAGGCA
MA0599.1	KLF5	4.671	0.862674546393951	663	672	1	CCCCAACCCC
MA0076.2	ELK4	4.658	0.813481624761308	456	466	-1	CCATTTCCACT
MA0597.1	THAP1	4.657	0.810160576021422	1796	1804	-1	CCTCCCTTG
MA0081.1	SPIB	4.654	0.801316356752489	1059	1065	-1	ATTGGAA
MA0080.1	SPI1	4.644	0.829336393166716	2094	2099	1	GAGAAC
MA0098.1	ETS1	4.644	0.854553172986125	34	39	1	ATTCCA
MA0098.1	ETS1	4.644	0.854553172986125	532	537	1	ATTCCA
MA0098.1	ETS1	4.644	0.854553172986125	1058	1063	1	ATTCCA
MA0098.1	ETS1	4.644	0.854553172986125	1763	1768	-1	ATTCCA
MA0484.1	HNF4G	4.638	0.809037148110033	476	490	-1	GCAGTGCAGGGTCTG
MA0130.1	ZNF354C	4.636	0.812679270758179	144	149	-1	CTGCAC
MA0130.1	ZNF354C	4.636	0.812679270758179	297	302	-1	CTCCCC
MA0130.1	ZNF354C	4.636	0.812679270758179	354	359	-1	CTCCCC
MA0130.1	ZNF354C	4.636	0.812679270758179	434	439	-1	CTCCTC
MA0130.1	ZNF354C	4.636	0.812679270758179	482	487	1	CTGCAC
MA0130.1	ZNF354C	4.636	0.812679270758179	656	661	1	CTCCCC
MA0130.1	ZNF354C	4.636	0.812679270758179	661	666	1	CTCCCC
MA0130.1	ZNF354C	4.636	0.812679270758179	762	767	-1	CTGCAC
MA0130.1	ZNF354C	4.636	0.812679270758179	793	798	1	CTCCGC
MA0130.1	ZNF354C	4.636	0.812679270758179	895	900	-1	CTCTAC
MA0130.1	ZNF354C	4.636	0.812679270758179	1393	1398	-1	CTTCAC
MA0130.1	ZNF354C	4.636	0.812679270758179	1782	1787	-1	CTTCAC
MA0130.1	ZNF354C	4.636	0.812679270758179	1923	1928	1	CTCCCC
MA0130.1	ZNF354C	4.636	0.812679270758179	1939	1944	1	CTCCGC
MA0130.1	ZNF354C	4.636	0.812679270758179	2091	2096	-1	CTCCTC
MA0597.1	THAP1	4.633	0.809426060523104	1783	1791	-1	CTTCCTTCA
MA0081.1	SPIB	4.627	0.800393926249609	998	1004	-1	TCAGAAA
MA0597.1	THAP1	4.602	0.808477311337776	798	806	1	CCTCCCGGG
MA0079.3	SP1	4.594	0.83893846064312	1076	1086	1	TCCCCTCCTGT
MA0133.1	BRCA1	4.584	0.819360277420235	861	867	1	CCACCAC
MA0133.1	BRCA1	4.584	0.819360277420235	949	955	-1	CCACCAC
MA0133.1	BRCA1	4.584	0.819360277420235	971	977	1	CCACCAC
MA0133.1	BRCA1	4.584	0.819360277420235	1811	1817	-1	CCACCAC
MA0003.1	TFAP2A	4.580	0.810347782458105	970	978	1	GCCACCACG
MA0076.2	ELK4	4.572	0.81214843789033	421	431	-1	TTGCTTCCAGG
MA0003.1	TFAP2A	4.546	0.809238291006166	685	693	1	GCCTCCTGT
MA0033.1	FOXL1	4.543	0.810920214605092	885	892	-1	AAAATACA
MA0033.1	FOXL1	4.543	0.810920214605092	1434	1441	1	AAGATACA
MA0470.1	E2F4	4.540	0.816706221073989	185	195	1	ACGCAGGAGAA
MA0003.1	TFAP2A	4.533	0.808814073686307	1909	1917	1	GCCTTCCCC
MA0033.1	FOXL1	4.531	0.810376349202679	177	184	1	GAATTATA
MA0490.1	JUNB	4.517	0.848285142245879	1707	1717	-1	AGGTGGGTCAC
MA0003.1	TFAP2A	4.514	0.808194063757282	1987	1995	1	GCCCAGCCG
MA0076.2	ELK4	4.512	0.811218307515229	619	629	1	GTGCTTCAGGG
MA0133.1	BRCA1	4.512	0.815907358870809	2043	2049	1	AGAACAG
MA0080.1	SPI1	4.508	0.823628980290216	450	455	-1	CTGAAC
MA0471.1	E2F6	4.508	0.827531902036949	1911	1921	-1	GGGTGGGGAAG
MA0003.1	TFAP2A	4.490	0.807410893320619	1552	1560	-1	GTCCCGGGC
MA0471.1	E2F6	4.490	0.827266334610222	797	807	-1	ACCCGGGAGGC
MA0491.1	JUND	4.488	0.862008148989675	1706	1716	1	TGTGACCCACC
MA0036.2	GATA2	4.484	0.812730399253729	89	102	-1	TTAATTTTAACTCA
MA0597.1	THAP1	4.480	0.804743524221324	524	532	1	GAGCCAGGA
MA0471.1	E2F6	4.478	0.82708928965907	754	764	1	AGGCTGGAGTG
MA0523.1	TCF7L2	4.476	0.804295505024913	1602	1615	-1	CGAAATCAAGGGGT
MA0133.1	BRCA1	4.474	0.814084985191945	1702	1708	-1	ACACCAG
MA0033.1	FOXL1	4.471	0.807657022190614	1718	1725	1	TATGCACA
MA0162.2	EGR1	4.468	0.828028568024214	792	805	1	CCTCCGCCTCCCGG
MA0506.1	NRF1	4.466	0.832141350250351	1956	1966	1	GCGGGTCCGCC
MA0492.1	JUND (var.2)	4.465	0.843521149779728	939	953	-1	ACCACTGAGGTCAGG
MA0133.1	BRCA1	4.465	0.813653370373267	858	864	1	GCACCAC
MA0003.1	TFAP2A	4.462	0.806497194477846	403	411	1	GCCTCAGTT
MA0523.1	TCF7L2	4.460	0.804074380012605	389	402	-1	CAAGATGAATGTCA
MA0033.1	FOXL1	4.459	0.807113156788201	1378	1385	1	TAGAAACA
MA0037.1	GATA3	4.455	0.834999655547693	1056	1061	1	AGATTC
MA0037.1	GATA3	4.455	0.834999655547693	1405	1410	1	AGATTC
MA0037.1	GATA3	4.455	0.834999655547693	1561	1566	1	AGATTC
MA0037.1	GATA3	4.455	0.834999655547693	2071	2076	1	AGATTC
MA0036.1	GATA2	4.454	0.872426268626508	59	63	-1	AGATT
MA0036.1	GATA2	4.454	0.872426268626508	774	778	-1	AGATT
MA0036.1	GATA2	4.454	0.872426268626508	813	817	1	CGATT
MA0036.1	GATA2	4.454	0.872426268626508	1056	1060	1	AGATT
MA0036.1	GATA2	4.454	0.872426268626508	1254	1258	-1	AGATT
MA0036.1	GATA2	4.454	0.872426268626508	1405	1409	1	AGATT
MA0036.1	GATA2	4.454	0.872426268626508	1561	1565	1	AGATT
MA0036.1	GATA2	4.454	0.872426268626508	2071	2075	1	AGATT
MA0475.1	FLI1	4.453	0.809409248225585	1464	1474	1	GGAGGATGAAG
MA0597.1	THAP1	4.438	0.803458122099267	1911	1919	1	CTTCCCCAC
MA0033.1	FOXL1	4.435	0.806025425983375	1354	1361	-1	ATTGGATA
MA0003.1	TFAP2A	4.431	0.805485599330489	489	497	1	GCCACTGAC
MA0154.2	EBF1	4.423	0.858081086122401	1892	1902	-1	GCTTCCTGGGA
MA0037.1	GATA3	4.414	0.833279644173352	395	400	-1	AGATGA
MA0037.1	GATA3	4.414	0.833279644173352	1111	1116	-1	AGATGA
MA0033.1	FOXL1	4.403	0.804575118243607	2009	2016	-1	TGGTCATA
MA0523.1	TCF7L2	4.392	0.803134598710296	1480	1493	1	GCAGTTGCAAGCCA
MA0007.2	AR	4.391	0.801402527543975	919	933	-1	GAGACCAGCCTGGCC
MA0033.1	FOXL1	4.389	0.803940608607458	6	13	-1	AAAACATC
MA0076.2	ELK4	4.380	0.809172020690007	19	29	-1	TCTCTTCCTTG
MA0161.1	NFIC	4.378	0.821833364706648	1984	1989	1	ATGGCC
MA0470.1	E2F4	4.376	0.81410911126631	1212	1222	-1	TAGGGGGAAAA
MA0491.1	JUND	4.367	0.860662728753292	820	830	-1	GCTGAGGCATG
MA0597.1	THAP1	4.361	0.801101551542162	302	310	-1	CTGACCTTC
MA0105.3	NFKB1	4.361	0.812594276485339	1038	1048	-1	CAGGTTTTCCT
MA0079.3	SP1	4.352	0.835893823591962	1630	1640	-1	GCCCCACTTCT
MA0003.1	TFAP2A	4.341	0.802548710193003	1682	1690	-1	GCCCAGGAT
MA0476.1	FOS	4.338	0.846794840309647	1150	1160	-1	TGTGACTAACC
MA0476.1	FOS	4.338	0.846794840309647	1706	1716	1	TGTGACCCACC
MA0465.1	CDX2	4.323	0.817884301095643	1239	1249	-1	CTGCAATATAT
MA0037.1	GATA3	4.320	0.829336203461449	454	459	1	AGAGTG
MA0037.1	GATA3	4.320	0.829336203461449	741	746	-1	AGAGTG
MA0470.1	E2F4	4.309	0.813048096893661	1414	1424	1	CAGAGGGAAAA
MA0133.1	BRCA1	4.309	0.80617204684951	1989	1995	1	CCAGCCG
MA0033.1	FOXL1	4.307	0.800224195024303	1137	1144	-1	TTTTGATA
MA0133.1	BRCA1	4.307	0.806076132445359	1753	1759	1	ACAATAG
MA0465.1	CDX2	4.305	0.817613645338448	195	205	1	AAACAATAACC
MA0133.1	BRCA1	4.305	0.805980218041208	359	365	-1	TAAACCC
MA0492.1	JUND (var.2)	4.288	0.84171593294178	223	237	1	GGCACTGATACCATT
MA0003.1	TFAP2A	4.272	0.800297095187597	1639	1647	1	GCCCAGCTG
MA0080.1	SPI1	4.264	0.813389210129438	581	586	1	GGAAAC
MA0080.1	SPI1	4.253	0.81292758114678	1574	1579	-1	GGGCAG
MA0470.1	E2F4	4.251	0.812129606839726	1911	1921	-1	GGGTGGGGAAG
MA0037.1	GATA3	4.250	0.826399598675989	344	349	-1	GGATAT
MA0037.1	GATA3	4.250	0.826399598675989	374	379	1	GGATAT
MA0037.1	GATA3	4.250	0.826399598675989	376	381	-1	GGATAT
MA0080.1	SPI1	4.249	0.812759716062177	1066	1071	-1	AAGAAC
MA0468.1	DUX4	4.247	0.851928769661389	950	960	-1	TAATCCCACCA
MA0098.1	ETS1	4.241	0.835964006603216	472	477	1	AATCCA
MA0098.1	ETS1	4.241	0.835964006603216	1335	1340	-1	GATCCA
MA0133.1	BRCA1	4.230	0.802383427885556	1298	1304	-1	GCAACGA
MA0489.1	JUN (var.2)	4.222	0.819264016818599	1146	1159	1	GGTTGGTTAGTCAC
MA0133.1	BRCA1	4.222	0.801999770268953	1599	1605	1	CTAACCC
MA0599.1	KLF5	4.214	0.856860866677447	1933	1942	1	ACCCCGCTCC
MA0465.1	CDX2	4.200	0.816034820088141	723	733	-1	GTCTCAAAAAA
MA0599.1	KLF5	4.197	0.856644602880553	1915	1924	1	CCCACCCCCT
MA0133.1	BRCA1	4.183	0.800129439388013	1916	1922	1	CCACCCC
MA0133.1	BRCA1	4.183	0.800129439388013	1931	1937	1	CCACCCC
MA0506.1	NRF1	4.182	0.828634004554171	749	759	-1	CAGCCTGAGCA
MA0032.1	FOXC1	4.179	0.815820300226796	703	710	-1	CATTAGTA
MA0105.3	NFKB1	4.178	0.809924575077842	1378	1388	-1	TGGTGTTTCTA
MA0080.1	SPI1	4.177	0.809738144539325	370	375	-1	CCGAAC
MA0080.1	SPI1	4.177	0.809738144539325	1904	1909	-1	CCGAAC
MA0036.1	GATA2	4.174	0.856170632995295	1337	1341	-1	TGATC
MA0468.1	DUX4	4.166	0.851047047697433	228	238	-1	AAATGGTATCA
MA0037.1	GATA3	4.159	0.822582012454891	32	37	1	TGATTC
MA0079.3	SP1	4.139	0.833214039741149	824	834	1	CCTCAGCCTCC
MA0032.1	FOXC1	4.138	0.81352686316244	2003	2010	1	TGCTTGTA
MA0103.2	ZEB1	4.127	0.815474141950584	1710	1718	1	ACCCACCTT
MA0105.3	NFKB1	4.124	0.809136794334647	2061	2071	-1	TGAGATGTCCA
MA0490.1	JUNB	4.123	0.843190251185074	1705	1715	1	GTGTGACCCAC
MA0489.1	JUN (var.2)	4.122	0.817977205521781	1675	1688	-1	CCAGGATGACAAAC
MA0098.1	ETS1	4.122	0.830474897919429	503	508	-1	ATTCCC
MA0037.1	GATA3	4.118	0.820862001080551	86	91	1	TGATGA
MA0037.1	GATA3	4.118	0.820862001080551	1321	1326	1	TGATGA
MA0037.1	GATA3	4.118	0.820862001080551	2075	2080	-1	TGATGA
MA0076.2	ELK4	4.103	0.804877918791625	789	799	1	CAACCTCCGCC
MA0105.3	NFKB1	4.099	0.808772081027612	49	59	-1	TGATTTTCCCC
MA0103.2	ZEB1	4.098	0.814981786648204	1472	1480	-1	CCTTACCTT
MA0037.1	GATA3	4.087	0.819561504675561	413	418	-1	AGAGAA
MA0103.2	ZEB1	4.084	0.814744097881539	868	876	1	GCCCACCTA
MA0103.2	ZEB1	4.084	0.814744097881539	1639	1647	1	GCCCAGCTG
MA0144.2	STAT3	4.064	0.846788279155538	1265	1275	-1	ATTCTTGGAGG
MA0471.1	E2F6	4.058	0.820892716368762	1926	1936	-1	GGGTGGGCGGG
MA0093.2	USF1	4.055	0.82640401999886	935	945	1	AACTCCTGACC
MA0037.1	GATA3	4.051	0.818051250785896	955	960	1	GGATTA
MA0079.3	SP1	4.044	0.832018830981397	652	662	1	TCTTCTCCCCT
MA0079.3	SP1	4.043	0.832006249836558	1908	1918	1	GGCCTTCCCCA
MA0079.3	SP1	4.029	0.831830113808805	867	877	1	CGCCCACCTAA
MA0510.1	RFX5	4.025	0.820068509074404	1713	1727	1	CACCTTATGCACAAA
MA0489.1	JUN (var.2)	4.024	0.816716130450899	83	96	1	AAATGATGAGTTAA
MA0036.1	GATA2	4.000	0.846068916567328	32	36	1	TGATT
MA0036.1	GATA2	4.000	0.846068916567328	55	59	-1	TGATT
MA0036.1	GATA2	4.000	0.846068916567328	441	445	1	TGATT
MA0036.1	GATA2	4.000	0.846068916567328	609	613	-1	TGATT
MA0036.1	GATA2	4.000	0.846068916567328	1098	1102	1	TGATT
MA0036.1	GATA2	4.000	0.846068916567328	1106	1110	1	TGATT
MA0036.1	GATA2	4.000	0.846068916567328	1608	1612	1	TGATT
MA0036.1	GATA2	4.000	0.846068916567328	2086	2090	1	TGATT
MA0161.1	NFIC	3.995	0.809005319424597	1833	1838	-1	ATGGAA
MA0079.3	SP1	3.993	0.831377192594583	863	873	1	ACCACGCCCAC
MA0161.1	NFIC	3.984	0.808636889925635	969	974	-1	GTGGCT
MA0476.1	FOS	3.981	0.842033486900605	2069	2079	1	TCAGATTCATC
MA0470.1	E2F4	3.981	0.807853877278304	655	665	-1	GGGAGGGGAGA
MA0489.1	JUN (var.2)	3.973	0.816059856689521	2080	2093	1	ACAAAATGATTGAG
MA0526.1	USF2	3.966	0.831530764888537	1649	1659	-1	GTCAGGTTATC
MA0037.1	GATA3	3.966	0.81448537354641	1425	1430	-1	ACATAG
MA0475.1	FLI1	3.939	0.801749181630496	1829	1839	-1	GATGGAAATGG
MA0024.2	E2F1	3.924	0.827057157469219	510	520	1	TCAGCGCCAGG
MA0037.2	GATA3	3.921	0.830695680797781	41	48	-1	AGGTAAAG
MA0037.2	GATA3	3.921	0.830695680797781	995	1002	-1	AGAAAAAG
MA0037.2	GATA3	3.921	0.830695680797781	1774	1781	-1	AGACAAAG
MA0032.1	FOXC1	3.916	0.801108740521294	1372	1379	1	TCCTTGTA
MA0473.1	ELF1	3.903	0.80544500824611	684	696	-1	GTAACAGGAGGCA
MA0161.1	NFIC	3.901	0.80585692188801	867	872	-1	TGGGCG
MA0161.1	NFIC	3.901	0.80585692188801	977	982	-1	TGGGCG
MA0161.1	NFIC	3.901	0.80585692188801	1686	1691	1	TGGGCG
MA0161.1	NFIC	3.901	0.80585692188801	1928	1933	-1	TGGGCG
MA0471.1	E2F6	3.875	0.8181927808637	1795	1805	1	GCAAGGGAGGA
MA0462.1	BATF::JUN	3.855	0.836097557280967	172	182	1	AGAATGAATTA
MA0079.3	SP1	3.839	0.829439696289301	1933	1943	1	ACCCCGCTCCG
MA0098.1	ETS1	3.839	0.817420967184036	498	503	1	TCTCCG
MA0098.1	ETS1	3.839	0.817420967184036	792	797	1	CCTCCG
MA0098.1	ETS1	3.839	0.817420967184036	1442	1447	-1	TCTCCG
MA0462.1	BATF::JUN	3.834	0.835830568963904	1652	1662	1	AACCTGACTCT
MA0510.1	RFX5	3.831	0.817856648136783	1164	1178	-1	GCACCTATTAACAGC
MA0105.3	NFKB1	3.829	0.804833177311633	1815	1825	-1	GGGTTTGCCCA
MA0471.1	E2F6	3.824	0.817440339821305	601	611	1	AGGTGGAAAAT
MA0524.1	TFAP2C	3.823	0.812320019485943	1252	1266	1	CTAATCTTCAGGACC
MA0476.1	FOS	3.822	0.839912884121789	174	184	-1	TATAATTCATT
MA0098.1	ETS1	3.822	0.816636808800637	147	152	-1	TTTCTG
MA0098.1	ETS1	3.822	0.816636808800637	502	507	-1	TTCCCG
MA0098.1	ETS1	3.822	0.816636808800637	799	804	1	CTCCCG
MA0098.1	ETS1	3.822	0.816636808800637	998	1003	1	TTTCTG
MA0098.1	ETS1	3.822	0.816636808800637	1629	1634	-1	CTTCTG
MA0098.1	ETS1	3.822	0.816636808800637	1794	1799	-1	CTTGCG
MA0024.2	E2F1	3.821	0.825507550317537	1213	1223	-1	GTAGGGGGAAA
MA0162.2	EGR1	3.819	0.821078321549351	487	500	1	CTGCCACTGACTCT
MA0161.1	NFIC	3.800	0.80247406921572	388	393	1	TTGACA
MA0161.1	NFIC	3.800	0.80247406921572	1750	1755	1	TTGACA
MA0599.1	KLF5	3.795	0.851530600154001	354	363	-1	AACCCTCCCC
MA0037.1	GATA3	3.791	0.80714386158276	72	77	1	TGAGAA
MA0037.1	GATA3	3.791	0.80714386158276	816	821	-1	TGAGAA
MA0037.1	GATA3	3.791	0.80714386158276	1120	1125	-1	TGAGAA
MA0161.1	NFIC	3.787	0.802038652535128	1677	1682	1	TTGTCA
MA0161.1	NFIC	3.787	0.802038652535128	1751	1756	-1	TTGTCA
MA0036.1	GATA2	3.783	0.833470798953138	208	212	1	GCATA
MA0036.1	GATA2	3.783	0.833470798953138	262	266	-1	GCATA
MA0036.1	GATA2	3.783	0.833470798953138	273	277	-1	GCATA
MA0036.1	GATA2	3.783	0.833470798953138	1185	1189	1	GCATA
MA0036.1	GATA2	3.783	0.833470798953138	1718	1722	-1	GCATA
MA0161.1	NFIC	3.761	0.801167819173945	909	914	1	TTGCCA
MA0476.1	FOS	3.753	0.838992622538528	492	502	1	ACTGACTCTCC
MA0137.3	STAT1	3.744	0.811575703512765	284	294	-1	TTTCCAGAACA
MA0471.1	E2F6	3.735	0.816127256433597	1917	1927	-1	GGGAGGGGGTG
MA0098.1	ETS1	3.718	0.81183960457279	954	959	-1	AATCCC
MA0098.1	ETS1	3.718	0.81183960457279	1021	1026	1	AATCCC
MA0093.2	USF1	3.714	0.821921528802467	305	315	-1	GCCGCCTGACC
MA0154.2	EBF1	3.708	0.849949938779833	1792	1802	1	GGCGCAAGGGA
MA0102.3	CEBPA	3.708	0.842411601733907	118	128	-1	CTTGAATAATT
MA0037.1	GATA3	3.699	0.803284323864727	813	818	1	CGATTC
MA0037.1	GATA3	3.693	0.803032614883117	1197	1202	1	TGTTAG
MA0098.1	ETS1	3.674	0.809810018168701	189	194	-1	TCTCCT
MA0098.1	ETS1	3.674	0.809810018168701	686	691	1	CCTCCT
MA0098.1	ETS1	3.674	0.809810018168701	830	835	1	CCTCCT
MA0098.1	ETS1	3.674	0.809810018168701	1053	1058	-1	TCTCCT
MA0098.1	ETS1	3.674	0.809810018168701	1079	1084	1	CCTCCT
MA0098.1	ETS1	3.674	0.809810018168701	1802	1807	-1	TGTCCT
MA0098.1	ETS1	3.674	0.809810018168701	2092	2097	-1	TCTCCT
MA0471.1	E2F6	3.666	0.815109247964475	1006	1016	-1	GAGAGGAAATG
MA0462.1	BATF::JUN	3.659	0.833605666321715	1094	1104	-1	AAAATCACTGA
MA0098.1	ETS1	3.658	0.809071986749032	17	22	-1	CTTGCT
MA0098.1	ETS1	3.658	0.809071986749032	76	81	-1	TTTCTT
MA0098.1	ETS1	3.658	0.809071986749032	156	161	-1	CTTCTT
MA0098.1	ETS1	3.658	0.809071986749032	216	221	-1	CTTGCT
MA0098.1	ETS1	3.658	0.809071986749032	323	328	-1	TTTGCT
MA0098.1	ETS1	3.658	0.809071986749032	365	370	-1	CTCCCT
MA0098.1	ETS1	3.658	0.809071986749032	427	432	-1	CTTGCT
MA0098.1	ETS1	3.658	0.809071986749032	712	717	1	CTTCTT
MA0098.1	ETS1	3.658	0.809071986749032	992	997	1	CTTCTT
MA0098.1	ETS1	3.658	0.809071986749032	1115	1120	1	CTTGCT
MA0098.1	ETS1	3.658	0.809071986749032	1129	1134	1	CTTGCT
MA0098.1	ETS1	3.658	0.809071986749032	1417	1422	-1	TTCCCT
MA0098.1	ETS1	3.658	0.809071986749032	1566	1571	1	CTCCCT
MA0098.1	ETS1	3.658	0.809071986749032	1585	1590	-1	CTTGCT
MA0098.1	ETS1	3.658	0.809071986749032	1798	1803	-1	CTCCCT
MA0037.1	GATA3	3.647	0.8011028460241	1305	1310	1	AGATGT
MA0037.1	GATA3	3.647	0.8011028460241	2064	2069	-1	AGATGT
MA0144.2	STAT3	3.641	0.841663822746605	1283	1293	1	TATTTGGAAAT
MA0524.1	TFAP2C	3.637	0.809985770173009	1029	1043	1	CGTGGCCACAGGAAA
MA0510.1	RFX5	3.605	0.815279944157906	1923	1937	1	CTCCCCGCCCACCCC
MA0462.1	BATF::JUN	3.600	0.832855556288062	1152	1162	-1	ATTGTGACTAA
MA0105.3	NFKB1	3.585	0.801273575434971	636	646	-1	AGGGCATTCCT
MA0162.2	EGR1	3.547	0.81816542934417	1781	1794	-1	GCCCTTCCTTCACA
MA0466.1	CEBPB	3.541	0.857056614469507	1107	1117	1	GATTTCATCTT
MA0148.3	FOXA1	3.529	0.830674106824023	668	682	1	ACCCCATTTACCCAG
MA0144.2	STAT3	3.516	0.840149503476826	888	898	-1	CTACTGAAAAT
MA0496.1	MAFK	3.497	0.808302246575521	1851	1865	-1	CGTAGTCAGAACAAA
MA0490.1	JUNB	3.471	0.834759111663134	819	829	1	TCATGCCTCAG
MA0144.2	STAT3	3.453	0.839386286564857	1135	1145	-1	CTTTTGATAAA
MA0477.1	FOSL1	3.452	0.816650685433901	492	502	1	ACTGACTCTCC
MA0478.1	FOSL2	3.418	0.820412020359472	128	138	-1	ACATTAGTCAC
MA0524.1	TFAP2C	3.408	0.807111882578053	344	358	1	ATATCCTGTAGGGGA
MA0036.1	GATA2	3.363	0.80908734550632	557	561	1	CCATA
MA0036.1	GATA2	3.363	0.80908734550632	1426	1430	-1	ACATA
MA0462.1	BATF::JUN	3.354	0.829727978859612	1359	1369	1	AATATGACTGG
MA0144.2	STAT3	3.345	0.838077914715767	16	26	1	GAGCAAGGAAG
MA0037.2	GATA3	3.279	0.820594050245556	409	416	-1	AGAAAAAC
MA0037.2	GATA3	3.279	0.820594050245556	647	654	-1	AGATAGAC
MA0037.2	GATA3	3.279	0.820594050245556	1435	1442	1	AGATACAC
MA0037.2	GATA3	3.279	0.820594050245556	1843	1850	-1	AGCTAAAC
MA0479.1	FOXH1	3.274	0.818683869212112	2048	2058	-1	AGGACTCCACT
MA0489.1	JUN (var.2)	3.232	0.806524584980097	1702	1715	1	CTGGTGTGACCCAC
MA0524.1	TFAP2C	3.228	0.804852931630052	819	833	1	TCATGCCTCAGCCTC
MA0462.1	BATF::JUN	3.224	0.8280751940397	768	778	-1	AGATTGCGTCA
MA0478.1	FOSL2	3.192	0.81728755611172	1675	1685	-1	GGATGACAAAC
MA0024.2	E2F1	3.178	0.815833789166745	521	531	1	TGAGAGCCAGG
MA0510.1	RFX5	3.162	0.810229148305506	1526	1540	1	GCCAATGACCACCAG
MA0093.2	USF1	3.150	0.814507672395528	1357	1367	1	CCAATATGACT
MA0479.1	FOXH1	3.134	0.816714433300164	883	893	-1	GAAAATACAAA
MA0137.3	STAT1	3.128	0.803158869250458	1013	1023	1	TCTCCAGCAAT
MA0599.1	KLF5	3.123	0.842981819476779	474	483	1	TCCAGACCCT
MA0510.1	RFX5	3.120	0.809750291813856	1480	1494	-1	TTGGCTTGCAACTGC
MA0462.1	BATF::JUN	3.096	0.826447836678555	822	832	-1	AGGCTGAGGCA
MA0478.1	FOSL2	3.090	0.815877399681319	767	777	-1	GATTGCGTCAC
MA0462.1	BATF::JUN	3.078	0.826218989549644	391	401	-1	AAGATGAATGT
MA0468.1	DUX4	3.070	0.83911658754317	1842	1852	-1	AAAGCTAAACA
MA0526.1	USF2	3.054	0.819681881970486	306	316	1	GTCAGGCGGCT
MA0154.2	EBF1	3.030	0.842239564096951	1624	1634	1	GTCTCCAGAAG
CN0004.1	LM4	26.259	0.93608996297957	1882	1903	-1	GGCTTCCTGGGAGTCGTAGTTC
MA0489.1	JUN (var.2)	2.982	0.803307556738051	128	141	-1	CAAACATTAGTCAC
MA0079.3	SP1	2.976	0.818582168292815	663	673	1	CCCCAACCCCA
MA0506.1	NRF1	2.964	0.813591937448724	1955	1965	-1	GCGGACCCGCG
MA0137.3	STAT1	2.935	0.800521776697495	1265	1275	-1	ATTCTTGGAGG
MA0477.1	FOSL1	2.929	0.809406481838592	87	97	-1	TTTAACTCATC
MA0137.3	STAT1	2.909	0.800166520705904	957	967	1	ATTACAGGCAT
MA0490.1	JUNB	2.890	0.827246087027786	86	96	1	TGATGAGTTAA
MA0489.1	JUN (var.2)	2.883	0.802033613554201	1399	1412	1	AGACAGAGATTCAC
MA0489.1	JUN (var.2)	2.881	0.802007877328265	961	974	1	CAGGCATGAGCCAC
MA0462.1	BATF::JUN	2.881	0.823714384861008	1676	1686	-1	AGGATGACAAA
MA0524.1	TFAP2C	2.873	0.800397778371496	1048	1062	-1	GGAATCTCCTGGGCC
MA0510.1	RFX5	2.864	0.8068315474838	914	928	-1	CAGCCTGGCCAACAT
MA0468.1	DUX4	2.863	0.836863298079728	96	106	-1	GAAATTAATTT
MA0079.3	SP1	2.846	0.816946619463681	1571	1581	1	TCACTGCCCCT
MA0462.1	BATF::JUN	2.846	0.82326940433257	210	220	-1	TTGCTGACTAT
MA0476.1	FOS	2.826	0.826629108224295	87	97	-1	TTTAACTCATC
MA0510.1	RFX5	2.820	0.806329888302072	661	675	1	CTCCCCAACCCCATT
MA0490.1	JUNB	2.797	0.826043485838307	821	831	-1	GGCTGAGGCAT
MA0162.2	EGR1	2.796	0.810122848292363	662	675	1	TCCCCAACCCCATT
MA0468.1	DUX4	2.796	0.836133972504604	86	96	-1	TTAACTCATCA
MA0510.1	RFX5	2.795	0.80604485467609	2054	2068	1	GTCCTTGTGGACATC
MA0476.1	FOS	2.780	0.826015600502121	1706	1716	-1	GGTGGGTCACA
MA0093.2	USF1	2.777	0.809604536863989	678	688	1	CCCAGGTGCCT
MA0462.1	BATF::JUN	2.769	0.822290447170006	963	973	1	GGCATGAGCCA
MA0478.1	FOSL2	2.757	0.81127365368795	1982	1992	1	GAATGGCCCAG
MA0506.1	NRF1	2.754	0.810998477602957	677	687	1	ACCCAGGTGCC
MA0093.2	USF1	2.749	0.809236473070737	515	525	1	GCCAGGTGAGA
MA0162.2	EGR1	2.732	0.809437461891144	1794	1807	-1	TGTCCTCCCTTGCG
MA0148.3	FOXA1	2.731	0.821755168129884	2055	2069	1	TCCTTGTGGACATCT
MA0462.1	BATF::JUN	2.701	0.821425913571898	490	500	1	CCACTGACTCT
MA0471.1	E2F6	2.689	0.800694838191545	33	43	-1	AAGCTGGAATC
MA0471.1	E2F6	2.687	0.800665330699687	1812	1822	1	TGGTGGGCAAA
MA0476.1	FOS	2.684	0.824735236560194	118	128	1	AATTATTCAAG
MA0154.2	EBF1	2.675	0.838202421010781	1666	1676	1	GCCACCAAGGT
MA0154.2	EBF1	2.653	0.837952231861779	620	630	1	TGCTTCAGGGG
MA0506.1	NRF1	2.651	0.809726447297652	1720	1730	-1	GCCTTTGTGCA
MA0526.1	USF2	2.633	0.814212167377833	1032	1042	-1	TTCCTGTGGCC
MA0462.1	BATF::JUN	2.630	0.820523238785638	89	99	-1	ATTTTAACTCA
MA0491.1	JUND	2.622	0.841259767493053	1150	1160	1	GGTTAGTCACA
MA0491.1	JUND	2.622	0.841259767493053	1706	1716	-1	GGTGGGTCACA
MA0462.1	BATF::JUN	2.621	0.820408815221183	156	166	1	AAGAAGACTGA
MA0477.1	FOSL1	2.611	0.805001784432649	820	830	1	CATGCCTCAGC
MA0491.1	JUND	2.598	0.840992907280878	492	502	1	ACTGACTCTCC
MA0024.2	E2F1	2.587	0.806942353956609	318	328	1	CTAGCAGCAAA
MA0079.3	SP1	2.556	0.813298087460227	1201	1211	-1	GTTCAACCCCT
MA0144.2	STAT3	2.546	0.828398385943338	1012	1022	-1	TTGCTGGAGAG
MA0102.3	CEBPA	2.536	0.828370938100425	1351	1361	-1	ATTGGATAAGG
MA0506.1	NRF1	2.531	0.808244470242928	1948	1958	1	GTCCCGGCGCG
MA0154.2	EBF1	2.521	0.836451096967767	2055	2065	-1	GTCCACAAGGA
MA0162.2	EGR1	2.488	0.806824426236496	1562	1575	1	GATTCTCCCTCACT
MA0093.2	USF1	2.451	0.805319222699695	1650	1660	1	ATAACCTGACT
MA0478.1	FOSL2	2.445	0.806960234018487	617	627	1	CTGTGCTTCAG
MA0079.3	SP1	2.426	0.811662538631093	948	958	-1	ATCCCACCACT
MA0162.2	EGR1	2.426	0.806160458160315	1919	1932	1	CCCCCTCCCCGCCC
MA0510.1	RFX5	2.423	0.801803554321478	396	410	1	CATCTTGGCCTCAGT
MA0093.2	USF1	2.399	0.804635675655084	1649	1659	-1	GTCAGGTTATC
MA0510.1	RFX5	2.392	0.80145011262526	1215	1229	1	TCCCCCTACAACTCC
MA0162.2	EGR1	2.388	0.805753509984591	835	848	-1	GTCCCAACTACTCA
MA0490.1	JUNB	2.371	0.820534796518757	765	775	1	CAGTGACGCAA
MA0488.1	JUN	2.367	0.813499211153817	1108	1120	-1	AGCAAGATGAAAT
MA0462.1	BATF::JUN	2.352	0.816988822016902	125	135	1	CAAGTGACTAA
MA0490.1	JUNB	2.348	0.820237379020284	964	974	1	GCATGAGCCAC
MA0490.1	JUNB	2.340	0.820133929455597	1675	1685	-1	GGATGACAAAC
MA0488.1	JUN	2.325	0.81304178504833	1366	1378	-1	ACAAGGATGCCAG
MA0102.3	CEBPA	2.323	0.825819179266012	855	865	1	CATGCACCACC
MA0468.1	DUX4	2.311	0.830854526177216	986	996	-1	AGAAGGCATCA
MA0510.1	RFX5	2.296	0.80035558350149	781	795	1	GCTCACTGCAACCTC
MA0093.2	USF1	2.273	0.802979388585449	1532	1542	-1	ACCTGGTGGTC
MA0058.2	MAX	2.227	0.806546228388001	2056	2065	-1	GTCCACAAGG
MA0102.3	CEBPA	2.224	0.824633150511989	1099	1109	-1	ATCACAAAATC
MA0154.2	EBF1	2.219	0.833016682286011	1048	1058	1	GGCCCAGGAGA
MA0468.1	DUX4	2.191	0.8295482714158	172	182	1	AGAATGAATTA
MA0079.3	SP1	2.186	0.808643063869613	296	306	-1	CCTTCTCCCCA
MA0476.1	FOS	2.165	0.817813268999151	1674	1684	1	GGTTTGTCATC
MA0490.1	JUNB	2.159	0.817793383054568	2083	2093	1	AAATGATTGAG
MA0478.1	FOSL2	2.146	0.802826540168586	2083	2093	1	AAATGATTGAG
MA0154.2	EBF1	2.128	0.831981808987866	797	807	1	GCCTCCCGGGT
MA0492.1	JUND (var.2)	2.127	0.819675969174518	226	240	-1	CAAAATGGTATCAGT
MA0599.1	KLF5	2.101	0.829980548863503	823	832	1	GCCTCAGCCT
MA0476.1	FOS	2.088	0.81678631042073	492	502	-1	GGAGAGTCAGT
MA0478.1	FOSL2	2.086	0.801997036385997	821	831	-1	GGCTGAGGCAT
MA0148.3	FOXA1	2.084	0.814523898286391	883	897	1	TTTGTATTTTCAGTA
MA0079.3	SP1	2.066	0.807133326488874	897	907	-1	ACCCCATCTCT
MA0162.2	EGR1	2.061	0.802251613840862	1627	1640	-1	GCCCCACTTCTGGA
MA0144.2	STAT3	2.053	0.822425910743328	284	294	-1	TTTCCAGAACA
MA0083.2	SRF	18.662	0.943410217286614	1277	1294	-1	TATTTCCAAATAAGGTTA
MA0162.2	EGR1	17.026	0.962514230938438	1913	1926	1	TCCCCACCCCCTCC
MA0516.1	SP2	15.503	0.934424176130818	1913	1927	1	TCCCCACCCCCTCCC
MA0513.1	SMAD2::SMAD3::SMAD4	15.397	0.936166930327225	518	530	-1	CTGGCTCTCACCT
CN0196.1	LM196	15.138	0.804143365760877	1083	1102	-1	AATCACTGAGGCTGTGACAG
CN0074.1	LM74	14.958	0.856180945165471	382	397	1	CTGCCTTTGACATTCA
MA0516.1	SP2	14.867	0.925793193888985	1924	1938	1	TCCCCGCCCACCCCG
MA0516.1	SP2	14.728	0.923906862864434	1938	1952	1	GCTCCGCCCCGTCCC
CN0057.1	LM57	14.727	0.8557580689645	63	76	1	TCACAGCAATGAGA
CN0114.1	LM114	14.606	0.849607870695343	1279	1292	-1	TTTCCAAATAAGGT
CN0183.1	LM183	14.475	0.815583969296594	1266	1282	-1	AGGTTACATTCTTGGAG
MA0079.3	SP1	14.426	0.962636276705046	1913	1923	1	TCCCCACCCCC
MA0014.2	PAX5	14.330	0.894979451573818	737	755	-1	CTGAGCAACAGAGTGAGAC
MA0528.1	ZNF263	14.132	0.875701887708262	1784	1804	1	GAAGGAAGGGCGCAAGGGAGG
MA0495.1	MAFF	13.898	0.893911700082614	80	97	-1	TTTAACTCATCATTTATT
MA0599.1	KLF5	13.890	0.979953131309593	1913	1922	1	TCCCCACCCC
MA0528.1	ZNF263	13.889	0.873560231717111	1461	1481	1	GGTGGAGGATGAAGGTAAGGC
CN0195.1	LM195	13.778	0.827940535963055	1008	1022	1	TTTCCTCTCCAGCAA
MA0079.3	SP1	13.610	0.952370062516017	1924	1934	1	TCCCCGCCCAC
MA0599.1	KLF5	13.415	0.973910466396378	1924	1933	1	TCCCCGCCCA
MA0037.2	GATA3	13.374	0.979435110097121	1505	1512	1	AGATAAGG
MA0599.1	KLF5	13.314	0.972625605014831	657	666	1	TCCCCTCCCC
MA0114.2	HNF4A	13.240	0.911107761231	1719	1733	-1	CTGGCCTTTGTGCAT
MA0065.1	PPARG::RXRA	13.238	0.815996324292657	1204	1223	-1	GTAGGGGGAAAAGTTCAACC
MA0103.2	ZEB1	13.219	0.969836018131022	517	525	-1	TCTCACCTG
MA0481.1	FOXP1	13.166	0.886979216105979	715	729	-1	CAAAAAAAAAAAAAG
MA0525.1	TP63	13.001	0.878758328647257	852	871	1	AGGCATGCACCACCACGCCC
MA0599.1	KLF5	12.964	0.968173115078778	1919	1928	1	CCCCCTCCCC
MA0073.1	RREB1	12.910	0.819851809680898	1920	1939	1	CCCCTCCCCGCCCACCCCGC
MA0079.3	SP1	12.893	0.943349381666098	1938	1948	1	GCTCCGCCCCG
MA0528.1	ZNF263	12.730	0.863345502113231	1909	1929	-1	CGGGGAGGGGGTGGGGAAGGC
MA0159.1	RXR::RAR_DR5	12.730	0.851462241596188	438	454	1	AGTTGATTGTGAGTTCA
CN0139.1	LM139	12.687	0.813276491887809	297	311	-1	CCTGACCTTCTCCCC
MA0079.3	SP1	12.684	0.940719922394644	1919	1929	1	CCCCCTCCCCG
MA0079.3	SP1	12.677	0.940631854380767	792	802	1	CCTCCGCCTCC
MA0475.1	FLI1	12.666	0.931806382360739	1005	1015	-1	AGAGGAAATGG
MA0599.1	KLF5	12.583	0.963326261748389	1938	1947	1	GCTCCGCCCC
MA0079.3	SP1	12.545	0.938971143261953	657	667	1	TCCCCTCCCCA
CN0106.1	LM106	12.537	0.846221121709481	207	219	-1	TGCTGACTATGCA
MA0496.1	MAFK	12.534	0.914060050710157	82	96	-1	TTAACTCATCATTTA
MA0036.2	GATA2	12.450	0.921337289756477	1503	1516	-1	CGTTCCTTATCTTA
MA0017.1	NR2F1	12.396	0.879002065275905	1207	1220	1	TGAACTTTTCCCCC
CN0043.1	LM43	12.356	0.817709494474891	992	1007	-1	TGGTCAGAAAAAGAAG
MA0504.1	NR2C2	12.355	0.877316628046693	1207	1221	-1	AGGGGGAAAAGTTCA
CN0140.1	LM140	12.355	0.8160854958824	1844	1857	1	TTTAGCTTTTGTTC
CN0091.1	LM91	12.352	0.816612605323248	58	71	-1	TTGCTGTGAGATTG
MA0481.1	FOXP1	12.329	0.87326369662991	1839	1853	-1	AAAAGCTAAACAAGG
MA0155.1	INSM1	12.311	0.902243603657468	1197	1208	1	TGTTAGGGGTTG
MA0484.1	HNF4G	12.290	0.907634205047241	1718	1732	1	TATGCACAAAGGCCA
MA0516.1	SP2	12.258	0.890387167679958	792	806	1	CCTCCGCCTCCCGGG
CN0231.1	LM231	12.222	0.800476915218333	1623	1637	-1	CCACTTCTGGAGACC
MA0144.2	STAT3	12.181	0.945122115257931	285	295	1	GTTCTGGAAAG
MA0466.1	CEBPB	12.143	0.947223988695952	767	777	-1	GATTGCGTCAC
MA0083.2	SRF	12.061	0.86393683280701	1275	1292	1	TGTAACCTTATTTGGAAA
MA0258.2	ESR2	12.029	0.888679581631145	1699	1713	-1	GGGTCACACCAGCCC
MA0057.1	MZF1_5-13	11.979	1.00000808638552	1214	1223	-1	GTAGGGGGAA
MA0491.1	JUND	11.951	0.944990555800656	127	137	1	AGTGACTAATG
CN0153.1	LM153	11.948	0.810771819923666	1131	1145	-1	CTTTTGATAAAAGCA
CN0020.1	LM20	11.946	0.867899020748616	1301	1312	1	TTGCAGATGTCA
MA0048.1	NHLH1	11.907	0.886780553730765	1639	1650	-1	TCCCAGCTGGGC
MA0070.1	PBX1	11.904	0.882536443074057	2084	2095	-1	TCCTCAATCATT
MA0502.1	NFYB	11.823	0.896679894488257	1309	1323	-1	TCATTAACCAATGAC
MA0596.1	SREBF2	11.789	0.917700370967844	1702	1711	1	CTGGTGTGAC
MA0258.2	ESR2	11.740	0.884861719109402	304	318	1	AGGTCAGGCGGCTCC
MA0470.1	E2F4	11.713	0.930298103089102	1922	1932	-1	GGGCGGGGAGG
CN0140.1	LM140	11.689	0.805964763027936	1001	1014	1	CTGACCATTTCCTC
MA0095.2	YY1	11.668	0.89416706974704	908	919	-1	CAACATGGCAAA
MA0528.1	ZNF263	11.660	0.853915165032858	1458	1478	1	AAAGGTGGAGGATGAAGGTAA
CN0127.1	LM127	11.658	0.803103325120723	2059	2072	1	TGTGGACATCTCAG
CN0063.1	LM63	11.646	0.816514706666885	1314	1327	1	TGGTTAATGATGAG
CN0115.1	LM115	11.642	0.808548308739107	389	402	-1	CAAGATGAATGTCA
CN0045.1	LM45	11.622	0.800114798612611	873	886	1	CCTAATTTTTTTTG
MA0484.1	HNF4G	11.613	0.898910968305672	1615	1629	-1	GGAGACCAGAGGTCC
MA0477.1	FOSL1	11.568	0.929067428033378	127	137	1	AGTGACTAATG
MA0481.1	FOXP1	11.559	0.860646074172832	188	202	1	CAGGAGAAAACAATA
CN0171.1	LM171	11.447	0.80184359202634	702	715	1	ATACTAATGCCTTC
MA0069.1	Pax6	11.427	0.845906650297969	83	96	-1	TTAACTCATCATTT
CN0026.1	LM26	11.382	0.830870891412717	1805	1817	-1	CCACCACAGCTGT
MA0114.2	HNF4A	11.366	0.886163061750932	1206	1220	1	TTGAACTTTTCCCCC
MA0502.1	NFYB	11.347	0.890505556939297	1520	1534	1	AAGATAGCCAATGAC
MA0095.2	YY1	11.307	0.888929232098742	229	240	-1	CAAAATGGTATC
MA0014.2	PAX5	11.287	0.859427113019666	1173	1191	1	AGGTGCAACAAGGCATAGA
MA0495.1	MAFF	11.271	0.862692037692092	208	225	1	GCATAGTCAGCAAGAGGC
MA0516.1	SP2	11.253	0.876748587250647	657	671	1	TCCCCTCCCCAACCC
MA0163.1	PLAG1	11.253	0.814380551383043	1636	1649	1	GGGGCCCAGCTGGG
MA0481.1	FOXP1	11.219	0.855074656464513	713	727	-1	AAAAAAAAAAAAGAA
MA0473.1	ELF1	11.207	0.899732515700348	16	28	1	GAGCAAGGAAGAG
MA0258.1	ESR2	11.200	0.838174539420858	302	319	1	GAAGGTCAGGCGGCTCCT
CN0134.1	LM134	11.176	0.803003755063016	145	158	-1	CTTAAATTTCTGCA
MA0083.1	SRF	11.123	0.834794252104062	1969	1980	-1	GCCCTTATATAC
MA0599.1	KLF5	11.119	0.944702132415869	863	872	1	ACCACGCCCA
MA0599.1	KLF5	11.119	0.944702132415869	973	982	1	ACCACGCCCA
MA0490.1	JUNB	11.114	0.933592239525385	126	136	1	AAGTGACTAAT
MA0114.2	HNF4A	11.087	0.882449309800591	1614	1628	1	CGGACCTCTGGTCTC
MA0084.1	SRY	11.042	0.979245848966381	193	201	1	GAAAACAAT
MA0492.1	JUND (var.2)	11.007	0.910242780027496	763	777	1	TGCAGTGACGCAATC
MA0048.1	NHLH1	10.999	0.867213663947144	1639	1650	1	GCCCAGCTGGGA
MA0258.1	ESR2	10.988	0.835143550938846	1646	1663	-1	TAGAGTCAGGTTATCCCA
MA0478.1	FOSL2	10.950	0.924542395200472	966	976	-1	TGGTGGCTCAT
MA0258.1	ESR2	10.947	0.834557369204117	1037	1054	-1	CTGGGCCAGGTTTTCCTG
MA0510.1	RFX5	10.808	0.897403832475836	1026	1040	1	CACCGTGGCCACAGG
MA0139.1	CTCF	10.808	0.828386118283281	1531	1549	1	TGACCACCAGGTCTCAGAG
MA0528.1	ZNF263	10.796	0.846300388175435	1918	1938	-1	CGGGGTGGGCGGGGAGGGGGT
MA0516.1	SP2	10.792	0.870492482197998	1919	1933	1	CCCCCTCCCCGCCCA
MA0150.1	NFE2L2	10.787	0.869820248099063	1149	1159	-1	GTGACTAACCA
CN0106.1	LM106	10.786	0.822117447267805	207	219	1	TGCATAGTCAGCA
MA0468.1	DUX4	10.771	0.922945486857022	53	63	1	AAAATCAATCT
MA0074.1	RXRA::VDR	10.760	0.803035082901237	360	374	1	GGTTTAGGGAGTTCG
CN0026.1	LM26	10.706	0.821425440638404	1996	2008	-1	CAAGCACAGCAGT
MA0481.1	FOXP1	10.704	0.846635597288675	716	730	-1	TCAAAAAAAAAAAAA
MA0593.1	FOXP2	10.662	0.90419856334894	191	201	1	GAGAAAACAAT
MA0076.2	ELK4	10.645	0.906293134023458	1894	1904	-1	CGGCTTCCTGG
MA0144.2	STAT3	10.632	0.926356670866825	263	273	1	ATGCTAGGAAT
MA0072.1	RORA_2	10.628	0.84255330902212	1707	1720	-1	ATAAGGTGGGTCAC
MA0479.1	FOXH1	10.600	0.921741637004445	438	448	-1	CACAATCAACT
MA0154.2	EBF1	10.588	0.928190909013212	1049	1059	-1	ATCTCCTGGGC
MA0081.1	SPIB	10.470	1.00001471989147	1009	1015	-1	AGAGGAA
MA0159.1	RXR::RAR_DR5	10.452	0.81064971130544	507	523	1	ATGTCAGCGCCAGGTGA
MA0528.1	ZNF263	10.429	0.843065870690858	653	673	-1	TGGGGTTGGGGAGGGGAGAAG
MA0528.1	ZNF263	10.418	0.842968923300312	1922	1942	-1	GGAGCGGGGTGGGCGGGGAGG
MA0083.1	SRF	10.393	0.821207526831173	1278	1289	1	AACCTTATTTGG
MA0102.3	CEBPA	10.386	0.922414632232534	1283	1293	-1	ATTTCCAAATA
MA0595.1	SREBF1	10.355	0.896262266687321	1702	1711	-1	GTCACACCAG
MA0131.1	HINFP	10.329	0.881581203368176	789	798	1	CAACCTCCGC
MA0137.3	STAT1	10.327	0.90152378784518	498	508	1	TCTCCGGGAAT
MA0150.1	NFE2L2	10.314	0.858063522098892	207	217	-1	CTGACTATGCA
MA0497.1	MEF2C	10.282	0.871286597531957	2032	2046	1	GTCTTCTAAATAGAA
CN0032.1	LM32	10.268	0.816027802593359	1300	1313	-1	ATGACATCTGCAAC
MA0475.1	FLI1	10.238	0.895622254553585	1894	1904	1	CCAGGAAGCCG
MA0043.1	HLF	10.226	0.89218716318597	766	777	1	AGTGACGCAATC
MA0103.2	ZEB1	10.225	0.91900457760262	416	424	1	TCTTACCTG
MA0030.1	FOXF2	10.191	0.83305675296662	1840	1853	-1	AAAAGCTAAACAAG
MA0137.1	STAT1	10.189	0.801930387680273	51	64	1	GGAAAATCAATCTC
MA0258.1	ESR2	10.188	0.823705858553897	1975	1992	-1	CTGGGCCATTCGGCCCTT
MA0524.1	TFAP2C	10.186	0.892173935497757	617	631	1	CTGTGCTTCAGGGGC
MA0162.2	EGR1	10.157	0.888952993595087	1924	1937	1	TCCCCGCCCACCCC
MA0528.1	ZNF263	10.142	0.840536425137525	1785	1805	1	AAGGAAGGGCGCAAGGGAGGA
MA0486.1	HSF1	10.128	0.828169216799034	103	117	1	TTTCTATATTTTTCT
MA0481.1	FOXP1	10.060	0.836082676688211	717	731	-1	CTCAAAAAAAAAAAA
MA0071.1	RORA_1	10.043	0.880671930444865	300	309	1	GAGAAGGTCA
MA0484.1	HNF4G	10.043	0.878681305551958	1207	1221	-1	AGGGGGAAAAGTTCA
MA0048.1	NHLH1	10.022	0.846159862935473	324	335	-1	ACGCAGCTTTGC
MA0162.2	EGR1	1.995	0.801544809114605	1571	1584	1	TCACTGCCCCTAGA
MA0162.2	EGR1	1.976	0.801341335026743	863	876	1	ACCACGCCCACCTA
MA0506.1	NRF1	1.966	0.801266828276937	1792	1802	-1	TCCCTTGCGCC
MA0479.1	FOXH1	1.955	0.800128969441693	196	206	1	AACAATAACCA
MA0079.3	SP1	1.943	0.805585845673616	291	301	-1	TCCCCACTTTC
MA0526.1	USF2	1.927	0.805039676873289	911	921	1	GCCATGTTGGC
MA0466.1	CEBPB	-1.899	0.800033769108909	1393	1403	-1	TGTCTCTTCAC
MA0599.1	KLF5	1.884	0.82722000510315	1085	1094	1	GTCACAGCCT
MA0599.1	KLF5	1.856	0.826863805908266	1631	1640	-1	GCCCCACTTC
MA0492.1	JUND (var.2)	1.846	0.816810059957212	399	413	-1	AAAACTGAGGCCAAG
MA0462.1	BATF::JUN	1.827	0.810314114090333	724	734	1	TTTTTGAGACA
MA0144.2	STAT3	1.820	0.819603219624459	2034	2044	-1	CTATTTAGAAG
MA0599.1	KLF5	1.817	0.826367671315391	1887	1896	1	ACGACTCCCA
MA0466.1	CEBPB	-1.814	0.800924751067668	2076	2086	1	CATCACAAAAT
MA0466.1	CEBPB	-1.766	0.80142789382085	235	245	-1	CGTCTCAAAAT
MA0154.2	EBF1	1.759	0.827785454625058	185	195	-1	TTCTCCTGCGT
MA0148.3	FOXA1	1.736	0.810634436299473	209	223	-1	CTCTTGCTGACTATG
MA0491.1	JUND	1.704	0.831052364377351	174	184	-1	TATAATTCATT
MA0079.3	SP1	1.680	0.802277004580829	1464	1474	-1	CTTCATCCTCC
MA0466.1	CEBPB	-1.642	0.80272767926657	101	111	1	AATTTCTATAT
MA0148.3	FOXA1	1.629	0.809438538504645	1284	1298	-1	ACCCTATTTCCAAAT
MA0490.1	JUNB	1.623	0.810862262220581	128	138	-1	ACATTAGTCAC
MA0476.1	FOS	1.622	0.810571210452625	1403	1413	1	AGAGATTCACG
MA0599.1	KLF5	1.604	0.823658013154308	1709	1718	1	GACCCACCTT
MA0492.1	JUND (var.2)	1.602	0.814321512451792	84	98	1	AATGATGAGTTAAAA
MA0102.3	CEBPA	1.602	0.817181535511967	2072	2082	1	GATTCATCACA
MA0466.1	CEBPB	1.601	0.836721261528411	1352	1362	-1	TATTGGATAAG
MA0148.3	FOXA1	1.592	0.809025003753162	132	146	1	CTAATGTTTGGTGTG
MA0466.1	CEBPB	-1.581	0.803367089848738	1114	1124	1	TCTTGCTTCTC
MA0144.2	STAT3	1.568	0.816550351976584	284	294	1	TGTTCTGGAAA
MA0492.1	JUND (var.2)	1.564	0.813933951774718	1365	1379	-1	TACAAGGATGCCAGT
MA0462.1	BATF::JUN	1.557	0.806881407156668	1854	1864	1	GTTCTGACTAC
MA0462.1	BATF::JUN	1.506	0.806233006958087	1331	1341	1	GTACTGGATCA
MA0462.1	BATF::JUN	1.494	0.80608044220548	728	738	-1	ACTCTGTCTCA
MA0491.1	JUND	1.487	0.828639503292267	2069	2079	1	TCAGATTCATC
MA0466.1	CEBPB	1.485	0.835505333208222	854	864	1	GCATGCACCAC
MA0488.1	JUN	1.476	0.80379524305884	85	97	1	ATGATGAGTTAAA
MA0599.1	KLF5	1.452	0.821724360382079	949	958	-1	ATCCCACCAC
MA0466.1	CEBPB	1.446	0.835096529721262	906	916	-1	CATGGCAAAAC
MA0466.1	CEBPB	-1.441	0.804834589545518	1100	1110	-1	AATCACAAAAT
MA0491.1	JUND	1.418	0.827872280182264	492	502	-1	GGAGAGTCAGT
MA0144.2	STAT3	1.416	0.814708939744532	1624	1634	-1	CTTCTGGAGAC
MA0490.1	JUNB	1.407	0.808069123974048	175	185	-1	TTATAATTCAT
MA0466.1	CEBPB	1.374	0.834341815591489	1311	1321	1	CATTGGTTAAT
MA0144.2	STAT3	1.362	0.814054753819987	417	427	-1	TTCCAGGTAAG
MA0462.1	BATF::JUN	1.345	0.804186096527272	78	88	1	GAAATAAATGA
MA0488.1	JUN	1.337	0.802281380471633	982	994	1	AACCTGATGCCTT
MA0468.1	DUX4	1.332	0.820197664415333	666	676	1	CAACCCCATTT
MA0144.2	STAT3	1.325	0.813606515316133	1642	1652	1	CAGCTGGGATA
MA0599.1	KLF5	1.310	0.819917921608023	1798	1807	-1	TGTCCTCCCT
MA0462.1	BATF::JUN	1.290	0.803486841411156	2018	2028	-1	AAATTCACTAA
MA0144.2	STAT3	1.289	0.813170391366436	314	324	-1	CTGCTAGGAGC
MA0102.3	CEBPA	1.203	0.812401480230603	143	153	-1	ATTTCTGCACA
MA0102.3	CEBPA	1.181	0.812137918285264	1284	1294	1	ATTTGGAAATA
MA0488.1	JUN	1.173	0.800495240440683	1323	1335	-1	AGTACGACCTCAT
MA0148.3	FOXA1	1.155	0.804140823039705	196	210	-1	TGCATGGTTATTGTT
MA0488.1	JUN	1.151	0.80025563629019	28	40	1	GACATGATTCCAG
MA0488.1	JUN	1.136	0.800092269823945	224	236	1	GCACTGATACCAT
MA0154.2	EBF1	1.128	0.820609574942317	1680	1690	1	TCATCCTGGGC
MA0102.3	CEBPA	1.125	0.811467033333494	1312	1322	1	ATTGGTTAATG
MA0492.1	JUND (var.2)	1.124	0.809446407092814	1300	1314	1	GTTGCAGATGTCATT
MA0148.3	FOXA1	1.117	0.803716111673318	1231	1245	-1	AATATATTAATATTT
MA0599.1	KLF5	1.106	0.817322756045295	1686	1695	-1	ATGCCGCCCA
MA0466.1	CEBPB	1.082	0.831281030509633	119	129	-1	ACTTGAATAAT
MA0492.1	JUND (var.2)	1.056	0.808752877460156	27	41	1	AGACATGATTCCAGC
MA0148.3	FOXA1	1.023	0.802665509872254	1375	1389	-1	GTGGTGTTTCTACAA
MA0599.1	KLF5	1.019	0.81621599426119	1076	1085	1	TCCCCTCCTG
MA0144.2	STAT3	1.008	0.809766201647972	1890	1900	-1	TTCCTGGGAGT
MA0599.1	KLF5	1.006	0.816050616063565	1022	1031	1	ATCCCACCGT
MA0154.2	EBF1	0.986	0.818994717707849	1372	1382	-1	TTCTACAAGGA
MA0492.1	JUND (var.2)	0.967	0.807845169558589	1322	1336	-1	CAGTACGACCTCATC
MA0466.1	CEBPB	-0.955	0.809928909921483	905	915	1	GGTTTTGCCAT
MA0102.3	CEBPA	0.908	0.808867354145383	696	706	1	CTTTCAATACT
MA0599.1	KLF5	0.900	0.814702147682932	1202	1211	-1	GTTCAACCCC
MA0102.3	CEBPA	0.899	0.808759533349563	1108	1118	1	ATTTCATCTTG
MA0599.1	KLF5	0.872	0.814345948488048	1566	1575	1	CTCCCTCACT
MA0490.1	JUNB	0.854	0.800918172815102	617	627	1	CTGTGCTTCAG
MA0599.1	KLF5	0.850	0.814066077692067	754	763	-1	ACTCCAGCCT
MA0490.1	JUNB	0.850	0.800866448032759	1402	1412	1	CAGAGATTCAC
MA0491.1	JUND	-0.846	0.802698466833736	820	830	1	CATGCCTCAGC
MA0599.1	KLF5	0.834	0.813862535294991	1785	1794	-1	GCCCTTCCTT
MA0492.1	JUND (var.2)	0.809	0.806233733059178	442	456	1	GATTGTGAGTTCAGA
MA0148.3	FOXA1	0.804	0.800217831208073	877	891	1	ATTTTTTTTGTATTT
MA0468.1	DUX4	0.793	0.814330403445307	1106	1116	-1	AGATGAAATCA
MA0148.3	FOXA1	0.788	0.800039005369594	105	119	1	TCTATATTTTTCTAA
MA0102.3	CEBPA	0.786	0.807405783357598	102	112	1	ATTTCTATATT
MA0154.2	EBF1	0.772	0.816561059622101	1657	1667	1	GACTCTAGGGC
MA0491.1	JUND	-0.759	0.803665835102871	2084	2094	1	AATGATTGAGG
MA0491.1	JUND	0.627	0.819077012355989	1403	1413	1	AGAGATTCACG
MA0466.1	CEBPB	-0.615	0.813492837756521	2071	2081	1	AGATTCATCAC
MA0144.2	STAT3	0.594	0.804750776226463	1265	1275	1	CCTCCAAGAAT
MA0102.3	CEBPA	0.574	0.80486600461161	747	757	1	GTTGCTCAGGC
MA0491.1	JUND	-0.570	0.805767359273751	618	628	1	TGTGCTTCAGG
MA0492.1	JUND (var.2)	0.553	0.803622797971525	1303	1317	-1	ACCAATGACATCTGC
MA0466.1	CEBPB	-0.545	0.814226587604911	1283	1293	1	TATTTGGAAAT
MA0102.3	CEBPA	0.466	0.803572155061766	234	244	-1	GTCTCAAAATG
MA0154.2	EBF1	-0.442	0.802755167490805	514	524	-1	CTCACCTGGCG
MA0491.1	JUND	-0.401	0.807646499934485	965	975	1	CATGAGCCACC
MA0154.2	EBF1	-0.395	0.803289662490945	348	358	-1	TCCCCTACAGG
MA0468.1	DUX4	-0.390	0.801452908589018	706	716	1	TAATGCCTTCT
MA0599.1	KLF5	0.379	0.808074298378121	378	387	1	ATCCCTGCCT
MA0154.2	EBF1	0.361	0.811887071429381	1577	1587	-1	GCTTCTAGGGG
MA0599.1	KLF5	0.274	0.806738551397305	576	585	-1	TTTCCCCCCA
MA0599.1	KLF5	0.273	0.806725829997488	431	440	-1	ACTCCTCTCT
MA0468.1	DUX4	0.251	0.808430486106246	1277	1287	1	TAACCTTATTT
MA0466.1	CEBPB	-0.235	0.817476051219209	144	154	-1	AATTTCTGCAC
MA0491.1	JUND	-0.165	0.810270625354207	1674	1684	-1	GATGACAAACC
MA0154.2	EBF1	0.146	0.809442041109587	1640	1650	1	CCCAGCTGGGA
MA0599.1	KLF5	-0.136	0.801522777472214	1570	1579	1	CTCACTGCCC
MA0599.1	KLF5	-0.128	0.801624548670753	292	301	-1	TCCCCACTTT
MA0466.1	CEBPB	0.125	0.821249621868072	73	83	-1	TATTTCTTCTC
MA0599.1	KLF5	-0.110	0.801853533867464	358	367	-1	CCTAAACCCT
MA0154.2	EBF1	-0.106	0.806576238130109	1720	1730	1	TGCACAAAGGC
MA0599.1	KLF5	-0.091	0.802095240463993	379	388	1	TCCCTGCCTT
MA0154.2	EBF1	0.070	0.808577751322126	622	632	-1	TGCCCCTGAAG
MA0154.2	EBF1	-0.063	0.807065244194068	1576	1586	1	GCCCCTAGAAG
MA0154.2	EBF1	0.062	0.808486773449761	1793	1803	-1	CTCCCTTGCGC
MA0154.2	EBF1	-0.015	0.807611111428254	347	357	1	TCCTGTAGGGG
MA0154.2	EBF1	0.001	0.807793067172983	42	52	1	TTTACCTGGGG
